# Supplementary material for: Nafamostat–Interferon-α Combination Suppresses SARS-CoV-2 Infection In Vitro and In Vivo by Cooperatively Targeting Host TMPRSS2
Source: Viruses. 2021 Sep 4;13(9):1768. doi: 10.3390/v13091768 (PMC8473362; doi:10.3390/v13091768)
Supplement: Supplementary file 1 [file viruses-13-01768-s001.zip]

Archive with 1 entries (1 files):
- viruses-1355783-supplementary.xlsx
