# Supplementary material for: Nafamostat–Interferon-α Combination Suppresses SARS-CoV-2 Infection In Vitro and In Vivo by Cooperatively Targeting Host TMPRSS2
Source: Viruses. 2021 Sep 4;13(9):1768. doi: 10.3390/v13091768 (PMC8473362; doi:10.3390/v13091768)
Supplement: Supplementary file 1 [file viruses-13-01768-s001.zip › viruses-1355783-supplementary.xlsx]

## Sheet: Single agents in vitro
Test Name: QUICK FI TOP			48 hpi
Fluorescence (FI)
Raw Data (584, 620)
			Mock			SARS-CoV-2-mCherry					Mock			SARS-CoV-2-mCherry					Mock			SARS-CoV-2-mCherry					Mock			SARS-CoV-2-mCherry
	IFNa2a (ng/ml)	R1	R2	R3	R1	R2	R3		Pegasis (ng/ml)	R1	R2	R3	R1	R2	R3		Nafamostat (uM)	R1	R2	R3	R1	R2	R3		Camostat (uM)	R1	R2	R3	R1	R2	R3
	100	69976	81132	78413	85522	80992	70195		100	74106	80863	83111	86645	88307	80713		30	82460	91374	93451	82971	98054	80581		30	96437	78274	86846	85478	92128	88075
	33.3333	83011	71336	81474	86446	81801	80559		33.3333	74444	76956	73016	87910	84113	92198		10	91796	90018	94081	97113	94872	89194		10	89738	96755	94512	91987	89270	91558
	11.1111	76602	85012	83516	85156	83045	81517		11.1111	79348	81136	83281	83016	95959	99555		3.33333	97904	87693	91962	92509	91835	92927		3.33333	94396	93852	89116	94966	101288	92709
	3.7037	76466	81326	85729	85763	83553	82220		3.7037	77826	80880	79880	101065	95540	105259		1.11111	92377	86819	87602	92023	91657	83818		1.11111	89654	95654	86000	97704	95324	97286
	1.23457	78846	84240	77574	82329	89016	84111		1.23457	78121	80407	80455	120508	139373	134844		0.37037	85689	95953	88441	86458	106533	89487		0.37037	82000	87289	90169	102547	100444	97430
	0.411523	78952	78699	75628	83284	90704	92913		0.411523	72560	73466	74498	151959	154914	165602		0.123457	89597	90950	92666	92970	91475	79564		0.123457	92426	95899	89338	122711	115011	118989
	0.137174	78924	82086	79352	102495	99740	103455		0.137174	80519	85500	78721	163952	156624	182441		0.0411523	100498	92769	98946	96577	97534	85316		0.0411523	86583	99104	84716	146574	121095	136757
	0	77783	73907	80940	193308	162799	178232		0	79045	79699	89548	202733	218396	218627		0	93474	89576	96424	202355	221018	224134		0	82804	99857	95343	213014	197791	203728
Test Name: dk			72h hpi
Luminescence
Raw Data
			Mock			SARS-CoV-2-mCherry					Mock			SARS-CoV-2-mCherry					Mock			SARS-CoV-2-mCherry					Mock			SARS-CoV-2-mCherry
	IFNa2a (ng/ml)	R1	R2	R3	R1	R2	R3		Pegasis (ng/ml)	R1	R2	R3	R1	R2	R3		Nafamostat (uM)	R1	R2	R3	R1	R2	R3		Camostat (uM)	R1	R2	R3	R1	R2	R3
	100	6326	5781	5903	6038	6133	5986		100	6695	6580	6302	6273	6425	6547		30	6670	6016	5997	5677	5836	5874		30	6357	6903	6929	7028	7503	6973
	33.3333	6571	5972	6178	6075	5757	5787		33.3333	7112	7183	6869	6777	6913	6786		10	7742	7245	7363	7028	7076	6998		10	6803	7792	7656	8102	8232	7845
	11.1111	6376	6371	6560	6132	5630	5904		11.1111	7170	6935	7250	6861	6749	6702		3.33333	7517	7884	7845	7497	7011	6905		3.33333	7077	7646	8054	7986	7995	7800
	3.7037	6207	6198	6339	6145	5889	5875		3.7037	7096	6743	6818	6243	6094	6309		1.11111	7693	7536	7775	7214	7384	7039		1.11111	6973	7326	7646	7513	7874	7819
	1.23457	6387	6162	6443	6261	5642	5868		1.23457	6909	6706	6448	5749	5449	5807		0.37037	7274	7276	7620	6954	6822	6982		0.37037	7045	7294	7526	7464	7616	7563
	0.411523	6259	5933	6299	5849	5331	5405		0.411523	5878	6178	6317	5065	5382	5186		0.123457	7206	7223	7206	7007	6981	6780		0.123457	6345	6701	7119	6506	6733	6755
	0.137174	5852	5987	5696	5098	4818	4565		0.137174	5658	5992	5649	4904	4862	5071		0.0411523	6721	6707	6613	6559	6288	6649		0.0411523	6840	6613	6867	5969	5970	6268
	0	6251	6452	6236	3950	4039	3767		0	5811	5844	5819	4269	4183	4346		0	6726	6804	6736	5592	5539	5688		0	6246	6536	6711	5504	5622	5532
Test Name: QUICK FI TOP			48 hpi
Fluorescence (FI)
Raw Data (584, 620)
			Mock			SARS-CoV-2-mCherry					Mock			SARS-CoV-2-mCherry					Mock			SARS-CoV-2-mCherry					Mock			SARS-CoV-2-mCherry
	IFNa2a (ng/ml)	R1	R2	R3	R1	R2	R3		Pegasis (ng/ml)	R1	R2	R3	R1	R2	R3		Nafamostat (uM)	R1	R2	R3	R1	R2	R3		Camostat (uM)	R1	R2	R3	R1	R2	R3
	50	58873	63914	62229	64509	59830	65912		50	58151	58496	58714	78933	70161	71507		10	81768	84612	92247	87204	97209	90318		10	86489	92696	81900	90163	88744	80330
	10	58938	59988	58950	68067	69748	71889		10	58967	59630	63870	90483	90962	94544		2	87754	90416	80098	91947	84874	92528		2	91216	88492	88146	94810	105490	89260
	2	58684	60838	60121	71635	70572	78309		2	60970	63779	62476	119063	126566	124490		0.4	80540	91618	82393	100654	99623	88742		0.4	86348	96441	89212	92826	90407	93635
	0.4	58608	60272	58700	80246	83138	90472		0.4	58944	61505	59987	168432	159261	161876		0.08	80965	89617	94562	103026	97420	92269		0.08	100906	80540	85118	100292	107759	108624
	0.08	58720	58311	58303	100743	119812	118458		0.08	59719	58964	58120	168730	162002	154313		0.016	85162	88944	95348	107835	107499	106926		0.016	97027	87606	84809	143230	157677	169764
	0.016	58476	63055	60538	127497	133238	133217		0.016	59479	62758	65024	163052	161907	167316		0.0032	84542	80698	91530	106160	102218	102920		0.0032	89826	86785	89466	174125	178266	166264
	0.0032	64016	60268	66303	146248	147718	147511		0.0032	61874	58952	63692	160259	159773	165611		0.00064	88064	87446	96394	111571	147661	127256		0.00064	99044	94423	86887	191808	207930	191708
	0	60797	68595	64388	167800	168052	165147		0	59836	63440	62752	167876	157658	164056		0	80515	85676	90708	205963	216733	211994		0	90083	89209	89428	221217	216680	213021
Test Name: dk		72h hpi
Luminescence
Raw Data
			Mock			SARS-CoV-2-mCherry					Mock			SARS-CoV-2-mCherry					Mock			SARS-CoV-2-mCherry					Mock			SARS-CoV-2-mCherry
	IFNa2a (ng/ml)	R1	R2	R3	R1	R2	R3		Pegasis (ng/ml)	R1	R2	R3	R1	R2	R3		Nafamostat (uM)	R1	R2	R3	R1	R2	R3		Camostat (uM)	R1	R2	R3	R1	R2	R3
	50	5451	5312	5289	5020	5075	5161		50	6101	5814	6047	6142	5913	5425		10	5235	5698	5614	5611	5953	5626		10	5647	5609	5772	4906	4715	4317
	10	5220	5568	5404	5050	5562	5598		10	5864	6057	5826	5187	4886	5070		2	5671	5602	5687	5746	5602	5541		2	5500	5740	5461	5340	4989	5288
	2	5638	5522	5642	5244	5376	5607		2	5899	6193	6018	4616	4278	4463		0.4	5718	5621	5790	5661	5866	5930		0.4	5725	5735	5430	5279	5073	5142
	0.4	5580	5448	5562	5034	4675	5041		0.4	5791	6050	5869	3857	3804	4009		0.08	5637	5641	5477	5834	5746	5724		0.08	5627	5425	5218	4803	4539	4515
	0.08	5005	5690	5614	4684	4266	4328		0.08	5894	6009	5571	3712	3679	3293		0.016	5612	5386	5640	5329	5720	5633		0.016	5328	5549	5635	3864	3824	3760
	0.016	5007	5499	5395	4013	4268	4339		0.016	5825	5851	5296	3477	3526	3137		0.0032	5568	5325	5468	5183	5010	5213		0.0032	5245	5184	5601	3617	3442	3357
	0.0032	4915	5163	5317	3540	3663	3952		0.0032	6143	5526	5273	3348	3308	3067		0.00064	5401	5529	5061	4505	4284	4452		0.00064	5258	5607	5445	3146	3149	3182
	0	4953	5202	5232	3006	3365	3516		0	5905	5728	5351	3448	3117	3079		0	5549	5240	5079	3071	3265	3292		0	5437	5175	5027	2818	2808	2774

## Sheet: Combination in vitro
Test Name: QUICK FI TOP
Fluorescence (FI)	48 hpi
Raw Data (584, 620)
			Mock								SARS-CoV-2-mCherry
	Pegasys (ng/ml)								Pegasys (ng/ml)
Nafamostat (uM)	5	1	0.2	0.04	0.008	0		Nafamostat (uM)	5	1	0.2	0.04	0.008	0
0.1	110919	110430	114271	114164	110704	110438		0.1	114465	110218	110688	111234	114784	110183
0.02	114803	111488	115260	113083	110758	111398		0.02	117956	117913	120386	120938	121857	124373
0.004	110184	113028	114666	115705	114418	114472		0.004	121109	123666	129606	129697	123849	133192
0.0008	114666	112908	119353	110282	117773	110549		0.0008	120100	131125	134677	153117	163815	198295
0.00016	115006	110762	113957	112466	113024	116428		0.00016	125390	132591	144090	190080	211210	237240
0	114511	116120	111320	112078	110700	119673		0	129308	137638	153006	205265	214010	232448
			Mock								SARS-CoV-2-mCherry
	Pegasys (ng/ml)								Pegasys (ng/ml)
Nafamostat (uM)	5	1	0.2	0.04	0.008	0		Nafamostat (uM)	5	1	0.2	0.04	0.008	0
0.1	91187	92967	103428	100522	99069	100163		0.1	91408	96468	98798	94203	93651	93770
0.02	92332	100155	92478	93940	96266	90871		0.02	108454	101797	100653	101743	100926	96130
0.004	101760	102799	96500	101689	93486	105732		0.004	105639	105426	103430	105720	115559	108302
0.0008	103355	103896	96082	97327	103156	104581		0.0008	109808	101822	111766	132663	154350	164042
0.00016	98978	105069	92519	95866	100886	109643		0.00016	106030	107267	118736	147316	170209	200058
0	99317	96467	105382	106470	104042	112530		0	111560	118708	127356	187542	199226	203088
Test Name: dk	72 hpi
Luminescence
Raw Data
			Mock								SARS-CoV-2-mCherry
	Pegasys (ng/ml)								Pegasys (ng/ml)
Nafamostat (uM)	5	1	0.2	0.04	0.008	0		Nafamostat (uM)	5	1	0.2	0.04	0.008	0
0.1	4748	5195	5059	5097	4913	5112		0.1	4754	4845	4978	5023	5085	4082
0.02	4969	5018	5021	5098	5232	5062		0.02	4922	5162	5185	5166	5029	4099
0.004	5215	4891	5257	5106	4949	5091		0.004	5061	5252	4804	4752	4704	3735
0.0008	5096	5135	4709	4836	4889	4868		0.0008	4740	4859	4499	4088	3844	3216
0.00016	5121	5036	4584	4873	4900	4915		0.00016	4457	4290	4322	3926	3571	2912
0	5355	4905	4854	4925	4922	5252		0	3881	3662	3442	3237	2868	2604
			Mock								SARS-CoV-2-mCherry
	Pegasys (ng/ml)								Pegasys (ng/ml)
Nafamostat (uM)	5	1	0.2	0.04	0.008	0		Nafamostat (uM)	5	1	0.2	0.04	0.008	0
0.1	5108	5243	5127	5156	5183	5158		0.1	5396	5240	5191	5153	5077	4891
0.02	5152	5206	5271	5415	5431	5364		0.02	5448	5263	5301	5188	4802	4022
0.004	5126	5121	5135	5195	5165	5293		0.004	5230	5165	5242	5005	4413	3730
0.0008	5100	5207	5271	5279	5086	5087		0.0008	4931	4659	4407	4409	3918	3340
0.00016	5189	5191	5202	5105	5218	5213		0.00016	4411	4125	4094	3742	3782	2937
0	5151	5110	5269	5240	5157	5282		0	3889	3538	3424	3138	2877	2469

## Sheet: Planning in vivo exp
	Planning of Study 210085
	Evaluation of NAFAMOSTAT, IFNalpha and TIPLAXITININ drug combination in SARS-COV-2 infected Hamsters
	35 Hamsters
	Group	N° animals	SARS-CoV-2	Treatment	Dose	Route	Schedule	Termination
			IN – Day 0		(mg/kg/adm)
	1	5	NO	NO	NA	NA	Day 0 (2h before infection) D1 and D2	Day 3 post infection
	2	6	YES (105 pfu)	Vehicle	NA	IP (10mL/kg)	Day 0 (2h before infection) D1 and D2	Day 3 post infection
	3	6	YES (105 pfu)	Nafamostat	10mg/kg	IP (10mL/kg)	Day 0 (2h before infection) D1 and D2	Day 3 post infection
	4	6	YES (105 pfu)	Pegasys	40µg/kg	IP (10mL/kg)	Day 0 (2h before infection) D1 and D2	Day 3 post infection
	5	6	YES (105 pfu)	Nafamostat + Pegasys	10mg/kg 40µg/kg	IP (10mL/kg)	Day 0 (2h before infection) D1 and D2	Day 3 post infection
	6	8	YES (105 pfu)	Nafamostat + Pegasys + Tiplaxtinin	10mg/kg 40µg/kg 3mg/kg	IP (10mL/kg) PO (10mL/kg)	Day 0 (2h before infection) D1 and D2	Day 3 post infection
	2021-04-30	-3	BW (n=35)	Identification & Allocation on BW
	2021-05-03	0	BW (n=35) + Clinical score	Treatment (-2h) (n=35) SARS-COV-2 infection (n=35)	IP / PO (n=35) + IN (n=35)	group 2 & 3 IP/YB group 6 PO/YB group 4 & 5 IP/CA
	2021-05-04	1	BW (n=35) + Clinical score	Treatment (n=35)	IP / PO (n=35) + IN (n=35)	TT IP&PO / GK
	2021-05-05	2	BW (n=35) + Clinical score	Treatment (n=35)	IP / PO (n=35) + IN (n=35)	TT IP&PO / YB
	2021-05-06	3	BW (n=35) + Clinical score		Termination Day3

## Sheet: Body weight
		BODY WEIGHT (g)										BODY WEIGHT change vs Day 0 (%)
					-3	0	1	2	3						-3	0	1	2	3
		Group	Cage	Hamster #	2021-04-30	2021-05-03	2021-05-04	2021-05-05	2021-05-06			Group	Cage	Hamster #	2021-04-30	2021-05-03	2021-05-04	2021-05-05	2021-05-06
		Group 1 No treatment	1A	1	94	98	98	96	97			Group 1 No treatment	1A	1	0.959184	1	1	0.979592	0.989796
				2	78	80	80	82	85					2	0.975	1	1	1.025	1.0625
				3	79	83	80	82	84					3	0.951807	1	0.963855	0.987952	1.01205
			1B	4	85	86	89	84	86				1B	4	0.988372	1	1.03488	0.976744	1
				5	92	93	92	93	95					5	0.989247	1	0.989247	1	1.02151
		Group 2 SARS-COV-2 Vehicle	2A	6	88	87	89	86	86			Group 2 SARS-COV-2 Vehicle	2A	6	1.01149	1	1.02299	0.988506	0.988506
				7	79	82	81	75	77					7	0.963415	1	0.987805	0.914634	0.939024
				8	89	93	90	86	87					8	0.956989	1	0.967742	0.924731	0.935484
			2B	9	90	92	88	86	86				2B	9	0.978261	1	0.956522	0.934783	0.934783
				10	77	78	76	75	73					10	0.987179	1	0.974359	0.961538	0.935897
				11	81	84	86	83	86					11	0.964286	1	1.02381	0.988095	1.02381
		Group 3 SARS-COV-2 Nafamostat (10mg/kg)	3A	12	86	88	88	85	85			Group 3 SARS-COV-2 Nafamostat (10mg/kg)	3A	12	0.977273	1	1	0.965909	0.965909
				13	81	86	82	77	73					13	0.94186	1	0.953488	0.895349	0.848837
				14	78	80	80	77	78					14	0.975	1	1	0.9625	0.975
			3B	15	88	88	87	86	87				3B	15	1	1	0.988636	0.977273	0.988636
				16	81	84	82	78	77					16	0.964286	1	0.97619	0.928571	0.916667
				17	92	95	93	92	93					17	0.968421	1	0.978947	0.968421	0.978947
		Group 4 SARS-COV-2 Pegasys (40µg/kg)	4A	18	92	92	91	87	87			Group 4 SARS-COV-2 Pegasys (40µg/kg)	4A	18	1	1	0.98913	0.945652	0.945652
				19	88	93	91	91	91					19	0.946237	1	0.978495	0.978495	0.978495
				20	84	88	86	86	87					20	0.954545	1	0.977273	0.977273	0.988636
			4B	21	83	86	86	85	89				4B	21	0.965116	1	1	0.988372	1.03488
				22	80	85	86	81	82					22	0.941176	1	1.01176	0.952941	0.964706
				23	87	92	92	89	90					23	0.945652	1	1	0.967391	0.978261
		Group 5 SARS-COV-2 Nafamostat (10mg/kg) + Pegasys (40µg/kg)	4A	24	86	93	92	89	89			Group 5 SARS-COV-2 Nafamostat (10mg/kg) + Pegasys (40µg/kg)	4A	24	0.924731	1	0.989247	0.956989	0.956989
				25	92	94	92	93	89					25	0.978723	1	0.978723	0.989362	0.946809
				26	73	79	75	74	75					26	0.924051	1	0.949367	0.936709	0.949367
			4B	27	93	95	91	89	89				4B	27	0.978947	1	0.957895	0.936842	0.936842
				28	75	80	80	78	80					28	0.9375	1	1	0.975	1
				29	85	89	83	81	80					29	0.955056	1	0.932584	0.910112	0.898876
		Group 6 SARS-COV-2 Nafamostat (10mg/kg) + Pegasys (40µg/kg) + Tiplaxtinin (3mg/kg)	4A	30	86	87	85	80	81			Group 6 SARS-COV-2 Nafamostat (10mg/kg) + Pegasys (40µg/kg) + Tiplaxtinin (3mg/kg)	4A	30	0.988506	1	0.977011	0.91954	0.931034
				31	88	92	93	86	81					31	0.956522	1	1.01087	0.934783	0.880435
				32	77	82	82	78	76					32	0.939024	1	1	0.95122	0.926829
			4B	33	87	90	86	83	78				4B	33	0.966667	1	0.955556	0.922222	0.866667
				34	85	88	89	86	86					34	0.965909	1	1.01136	0.977273	0.977273
				35	83	88	86	83	83					35	0.943182	1	0.977273	0.943182	0.943182
		Mean			2021-04-30	2021-05-03	2021-05-04	2021-05-05	2021-05-06			Mean			2021-04-30	2021-05-03	2021-05-04	2021-05-05	2021-05-06
				Treatment	-3	0	1	2	3					Treatment	-3	0	1	2	3
	group#1			No treatment	85.6	88	87.8	87.4	89.4		group#1			No treatment	0.972722	1	0.997597	0.993858	1.01717
	group#2			Vehicle	84	86	85	81.8333	82.5		group#2			Vehicle	0.976937	1	0.988871	0.952048	0.959584
	group#3			Nafamostat (10mg/kg)	84.3333	86.8333	85.3333	82.5	82.1667		group#3			Nafamostat (10mg/kg)	0.97114	1	0.982877	0.949671	0.945666
	group#4			Pegasys (40µg/kg)	85.6667	89.3333	88.6667	86.5	87.6667		group#4			Pegasys (40µg/kg)	0.958788	1	0.992777	0.968354	0.981772
	group#5			Nafamostat (10mg/kg) + Pegasys (40µg/kg)	84	88.3333	85.5	84	83.6667		group#5			Nafamostat (10mg/kg) + Pegasys (40µg/kg)	0.949835	1	0.967969	0.950836	0.948147
	group#6			Nafamostat (10mg/kg) + Pegasys (40µg/kg) + Tiplaxtinin (3mg/kg)	84.3333	87.8333	86.8333	82.6667	80.8333		group#6			Nafamostat (10mg/kg) + Pegasys (40µg/kg) + Tiplaxtinin (3mg/kg)	0.959968	1	0.988679	0.94137	0.920903
		SEM										SEM
				Treatment	-3	0	1	2	3					Treatment	-3	0	1	2	3
	group#1			No treatment	3.26497	3.30151	3.49857	2.95973	2.7313		group#1			No treatment	0.00756279	0	0.0114238	0.00877165	0.0125379
	group#2			Vehicle	2.3094	2.38048	2.22111	2.21234	2.43242		group#2			Vehicle	0.00824962	0	0.0116753	0.0131184	0.0154284
	group#3			Nafamostat (10mg/kg)	2.13957	2.03988	1.99444	2.5133	3.03773		group#3			Nafamostat (10mg/kg)	0.00773967	0	0.00717265	0.0128294	0.0219402
	group#4			Pegasys (40µg/kg)	1.72562	1.40633	1.20185	1.40831	1.30809		group#4			Pegasys (40µg/kg)	0.00893818	0	0.0055454	0.00667571	0.0122297
	group#5			Nafamostat (10mg/kg) + Pegasys (40µg/kg)	3.4254	2.91738	2.9524	3.03315	2.49889		group#5			Nafamostat (10mg/kg) + Pegasys (40µg/kg)	0.0102575	0	0.0104786	0.0117754	0.0133237
	group#6			Nafamostat (10mg/kg) + Pegasys (40µg/kg) + Tiplaxtinin (3mg/kg)	1.62617	1.37639	1.53659	1.30809	1.44722		group#6			Nafamostat (10mg/kg) + Pegasys (40µg/kg) + Tiplaxtinin (3mg/kg)	0.00736401	0	0.00912611	0.0087099	0.0167242

## Sheet: Clinical Signs
	Clinical Signs
				Treatments
				2021-05-03	2021-05-04	2021-05-05	Termination comments (06/05/2021)
	Group	Cage	Hamster #	Day 0	Day 1	Day 2
	Group 1 No treatment	1A	1
			2
			3
		1B	4
			5
	Group 2 SARS-COV-2 Vehicle	2A	6
			7
			8
		2B	9
			10
			11
	Group 3 SARS-COV-2 Nafamostat (10mg/kg)	3A	12	pain after injection during 30 sec	pain after injection during 30 sec	pain after injection during 30 sec
			13	pain after injection during 30 sec	pain after injection during 30 sec	pain after injection during 30 sec
			14	pain after injection during 30 sec	pain after injection during 30 sec	pain after injection during 30 sec
		3B	15	pain after injection during 30 sec	pain after injection during 30 sec	pain after injection during 30 sec
			16	pain after injection during 30 sec	pain after injection during 30 sec	pain after injection during 30 sec
			17	pain after injection during 30 sec	pain after injection during 30 sec	pain after injection during 30 sec
	Group 4 SARS-COV-2 Pegasys (40µg/kg)	4A	18
			19
			20
		4B	21
			22
			23
	Group 5 SARS-COV-2 Nafamostat (10mg/kg) + Pegasys (40µg/kg)	4A	24	pain after injection during 30 sec	pain after injection during 30 sec	pain after injection during 30 sec
			25	pain after injection during 30 sec	pain after injection during 30 sec	pain after injection during 30 sec
			26	pain after injection during 30 sec	pain after injection during 30 sec	pain after injection during 30 sec
		4B	27	pain after injection during 30 sec	pain after injection during 30 sec	pain after injection during 30 sec
			28	pain after injection during 30 sec	pain after injection during 30 sec	pain after injection during 30 sec
			29	pain after injection during 30 sec	pain after injection during 30 sec	pain after injection during 30 sec
	Group 6 SARS-COV-2 Nafamostat (10mg/kg) + Pegasys (40µg/kg) + Tiplaxtinin (3mg/kg)	4A	30	pain after injection during 30 sec	pain after injection during 30 sec	pain after injection during 30 sec
			31	pain after injection during 30 sec	pain after injection during 30 sec	pain after injection during 30 sec
			32	pain after injection during 30 sec	pain after injection during 30 sec	pain after injection during 30 sec
		4B	33	pain after injection during 30 sec	pain after injection during 30 sec	pain after injection during 30 sec
			34	pain after injection during 30 sec	pain after injection during 30 sec	pain after injection during 30 sec
			35	pain after injection during 30 sec	pain after injection during 30 sec	pain after injection during 30 sec

## Sheet: qPCR results
CT 40 = undetermined		CT			dCT		2-D CT			mean 2-D CT	SEM
										relative quantity
		ORF1ab	g-Actin		ORF1ab		ORF1ab			mean 2-D CT	SEM
Group 1 No treatment	1	22.65	17.9819		4.6681		0.0393335		G1 - No treatment	0.0208738	0.012733
	2	28.0464	17.9817		10.0648		0.000933697		G2 - Vehicle	2.86496	0.778211
	3	28.3701	17.8288		10.5413		0.000671045		G3 - Nafamostat	2.26792	0.337636
	4	27.6508	17.9617		9.6891		0.00121141		G4 - Pegasys	2.09031	0.538002
	5	21.9661	17.9596		4.00649		0.0622196		G5 - Nafamostat + Pegasys	1.5267	0.302225
Group 2 SARS-COV-2 Vehicle	6	15.1759	17.8954		-2.71956		6.58673		G6 - Nafamostat + Pegasys + Tiplaxtinin	2.18086	0.123257
	7	16.9971	17.982		-0.984829		1.97908
	8	16.958	17.6879		-0.729887		1.65851
	9	16.4533	18.1281		-1.67476		3.19266
	10	17.2791	18.0634		-0.784317		1.72228
	11	16.6324	17.6684		-1.03597		2.05049
Group 3 SARS-COV-2 Nafamostat (10mg/kg)	12	17.1497	17.9697		-0.820023		1.76543
	13	15.9076	17.8133		-1.90573		3.74699
	14	16.7769	18.1556		-1.37873		2.60039
	15	16.3818	17.4888		-1.10706		2.15406
	16	16.7316	17.6852		-0.953676		1.9368
	17	17.546	18.0354		-0.489367		1.40383
Group 4 SARS-COV-2 Pegasys (40µg/kg)	18	15.6874	17.854		-2.16664		4.48975
	19	17.8428	17.8872		-0.0443382		1.03121
	20	17.4301	17.4376		-0.00756645		1.00526
	21	16.4204	17.253		-0.8326		1.78089
	22	16.1218	17.518		-1.39621		2.63208
	23	16.8463	17.5268		-0.680492		1.60269
Group 5 SARS-COV-2 Nafamostat (10mg/kg) + Pegasys (40µg/kg)	24	16.9654	17.9728		-1.00746		2.01037
	25	18.2121	17.9032		0.308928		0.807242
	26	18.1819	17.8978		0.284077		0.821267
	27	17.6873	17.694		-0.00678635		1.00472
	28	16.2067	17.546		-1.33936		2.53039
	29	16.9961	17.9861		-0.990015		1.98621
Group 6 SARS-COV-2 Nafamostat (10mg/kg) + Pegasys (40µg/kg) + Tiplaxtinin (3mg/kg)	30	16.8036	17.7129		-0.909283		1.87811
	31	16.7439	17.8528		-1.10889		2.15679
	32	16.9573	17.7922		-0.834881		1.78371
	33	16.6751	17.9607		-1.28557		2.43778
	34	16.7538	17.9494		-1.19559		2.29038
	35	16.6343	17.9781		-1.34389		2.53835
NRT1		23.372	29.683
NRT 6		23.1636	27.794
V 1/10		17.2602	16.159
V 1/20		18.0856	18.1411
V 1/40		19.025	18.9609
V 1/80		19.9812	19.8918
V 1/160		20.6369	20.886
V 1/320		21.9754	21.7954
V 1/640		22.9073	22.9323
	Efficiency=(e (ln10/|pente|) -1)X100

## Sheet: RNAseq viral
	Ham_1_S1	Ham_2_S2	Ham_3_S3	Ham_4_S4	Ham_5_S5	Ham_6_S6	Ham_7_S7	Ham_8_S8	Ham_9_S9	Ham_10_S10	Ham_11_S11	Ham_12_S12	Ham_13_S13	Ham_14_S14	Ham_15_S15	Ham_16_S16	Ham_17_S17	Ham_18_S18	Ham_19_S19	Ham_20_S20	Ham_21_S21	Ham_22_S22	Ham_23_S23	Ham_24_S24	Ham_25_S25	Ham_26_S26	Ham_27_S27	Ham_28_S28	Ham_29_S29	Ham_30_S30	Ham_31_S31	Ham_32_S32	Ham_33_S33_R1_001.fastq.sam	Ham_35_S35_R1_001.fastq.sam	Ham_34_S34_R1_001.fastq.sam
ORF1ab	21	0	0	2	38	3986	938	717	1504	567	2305	669	1904	656	2551	2683	534	6490	551	658	2861	2816	1125	1561	367	704	282	1856	680	2964	393	668	396	1395	1067
S	55	2	3	5	121	10587	4106	3300	4581	3265	4654	4456	5651	4415	2854	3355	3318	6629	1728	2322	5033	4091	5066	3243	2072	2007	1818	7999	3804	3557	3006	4173	186	5255	4268
ORF3a	32	1	0	2	69	7638	2573	2437	2965	2230	2683	3090	4241	3352	2951	2144	1843	5087	1565	1463	3426	3142	2460	1959	1197	1317	1459	4108	2031	2256	2331	2680	368	3059	2494
E	19	1	1	3	24	2847	969	900	1121	866	1014	1170	1594	1325	1201	801	762	2029	601	608	1362	1233	967	783	507	521	611	1592	761	986	979	1025	191	1275	907
M	65	1	0	4	132	13225	4228	3717	4604	3507	4213	4261	6861	5290	5398	3394	2744	8435	2789	2192	5616	5206	3603	3123	1845	2167	2401	5616	2743	3747	3681	3920	927	5037	3478
ORF6	19	0	0	0	34	2131	1012	972	1240	765	918	1006	1596	1139	1343	858	671	2132	686	581	1494	1237	867	741	431	555	651	1373	724	1079	857	1009	329	1275	886
ORF7a	61	1	1	5	90	10153	3632	3125	4043	2883	3524	3541	5820	4140	5219	3170	2234	8018	2456	1866	5563	4502	2863	2613	1601	1834	2079	4307	2187	3481	3098	3289	1179	4239	2825
ORF7b	10	0	1	3	14	1086	527	464	574	368	453	451	808	607	793	459	314	1152	325	291	727	602	427	367	224	237	318	636	332	541	426	521	211	574	384
ORF8	71	1	2	3	136	13489	4315	3977	5108	3436	4279	4348	7532	5237	6847	3854	2657	9864	3023	2437	6960	5629	3476	3286	1975	2270	2834	5331	2731	4300	3867	4077	2143	5138	3600
N	837	20	31	33	1389	158868	46446	35844	54362	33719	48632	39571	83877	54581	85484	45372	26964	114884	31697	23360	78550	62472	31592	34382	19388	24818	29820	48102	24609	47807	36019	38550	43571	50506	33818
ORF10	134	1	6	6	142	16483	5406	4785	7509	4110	5782	5141	10593	7256	11635	6378	3514	14672	4182	3223	9381	7986	4018	4736	2415	3332	4824	6527	3241	5969	4939	5063	12607	6336	4337
	G1	G2	G3	G4	G5	G6
ORF1ab	2	1221	1286.5	1970.5	692	668		Group 1	Mock_Vehicle	(n=5)
S	5	4343.5	3885	4562	2657.5	3557		Group 2	Virus_Vehicle	(n=6)
ORF3a	2	2628	3020.5	2801	1709	2331		Group 3	Virus_Nafamostat	(n=6)
E	3	991.5	1185.5	1100	686	986		Group 4	Virus_Pegasys	(n=6)
M	4	4220.5	4775.5	4404.5	2572	3747		Group 5	Virus_Nafamostat+Pegasys	(n=6)
ORF6	1	992	1072.5	1052	687.5	1009		Group 6	Virus_Nafamostat+Pegasys+Tiplaxtinin	(n=6)
ORF7a	5	3578	3840.5	3682.5	2133	3289
ORF7b	3	495.5	533	514.5	325	521
ORF8	3	4297	4792.5	4552.5	2782.5	4077
N	33	47539	49976.5	47084.5	27319	38550
ORF10	6	5594	6817	6084	4034	5063

## Sheet: RNAseq host
X1	Ham_1_S1	Ham_2_S2	Ham_3_S3	Ham_4_S4	Ham_5_S5	Ham_6_S6	Ham_7_S7	Ham_8_S8	Ham_9_S9	Ham_10_S10	Ham_11_S11	Ham_12_S12	Ham_13_S13	Ham_14_S14	Ham_15_S15	Ham_16_S16	Ham_17_S17	Ham_18_S18	Ham_19_S19	Ham_20_S20	Ham_21_S21	Ham_22_S22	Ham_23_S23	Ham_24_S24	Ham_25_S25	Ham_26_S26	Ham_27_S27	Ham_28_S28	Ham_29_S29	Ham_30_S30	Ham_31_S31	Ham_32_S32	Ham_33_S33	Ham_34_S34	Ham_35_S35
Sftpc	105653	97110	103562	103233	104125	86971	84851	70164	86747	83758	71090	88011	87219	81484	82289	79249	87009	64306	96530	91902	65547	75743	89913	88366	94659	77952	118085	83484	79122	74532	86599	82928	138009	75665	73260
Sftpb	87446	84165	77669	87127	89986	80773	68336	56537	73782	76979	65286	80456	99824	70935	67253	71998	79904	56422	76301	75778	55640	65858	76291	75562	77254	65249	87096	75801	81111	73771	77790	79227	86327	77679	66769
Mfap4	29588	28468	30600	27004	24921	40012	25800	26388	30338	21901	26552	30483	19860	29909	32735	25047	28761	22686	31006	30435	26900	22425	31716	20900	23410	24189	28727	30165	20405	20160	26373	24195	23470	23043	23101
Actb	20448	25017	32858	28732	27913	38681	30803	30326	28650	27622	35769	36229	31779	38167	51162	36674	34249	32566	35168	38026	38366	42750	35364	34234	28281	34643	42486	37262	32295	34560	34077	33974	36602	26123	34648
Sftpa1	52309	46740	47584	52154	50178	32730	36305	27957	39357	40364	37902	43828	43455	37406	44210	39956	42542	35541	42848	40419	44815	44788	44442	47943	40634	36418	45104	38643	47086	48552	36219	42929	39651	39859	35068
Eef1a1	29090	26798	29778	27563	26306	30652	26936	29594	31120	27177	30114	31624	35795	31245	40375	33149	30071	26988	28194	31690	33296	33576	30033	29411	28385	29916	38657	33084	30011	27225	30502	30206	38138	26285	31879
Fn1	16107	23647	22696	24364	22374	29518	21535	23907	19315	19819	25847	26932	20053	19747	20526	25758	23718	24848	20863	22873	42517	28065	28848	19559	18470	23426	17252	26349	22656	25737	22637	20821	9788	21787	24764
Gsn	27334	24785	27062	27059	26588	27148	25826	22326	25543	24129	22043	28292	34972	27009	22660	24393	27361	20843	25219	26877	16511	22485	27148	26236	25030	22335	31896	25618	31196	26752	31076	25503	32503	23984	26086
Sparc	23298	24644	27460	27950	25010	26793	22940	25310	24457	22508	21069	24144	24027	24294	25930	22381	23474	18212	24124	26258	21747	22938	26581	20906	21499	21128	25947	26623	23518	20223	24220	23685	21175	20225	19866
Sptbn1	33833	28481	26918	33251	34288	26337	26384	22443	24117	27144	25663	26283	28614	21337	16933	24254	28182	18816	19451	21571	18390	22162	25931	22277	22426	20625	18988	25221	27473	21815	19637	20169	10158	23311	23322
COX1	29352	36082	49381	36403	25801	26087	28270	53316	31888	25126	26767	36329	32717	42671	70857	35975	34276	28173	33510	34479	33348	34545	34485	33523	33746	32592	46835	37973	32701	34545	36364	35740	58776	33447	36785
Col3a1	15847	19427	25823	26574	18745	23570	20005	27870	18623	16374	18262	19629	19169	18968	30106	20386	17509	24000	22629	23252	44629	27889	24707	16226	17935	17272	21550	21222	17604	21415	17828	21142	19135	16606	19433
Col4a1	12694	16259	16461	19073	19394	20996	16603	17219	15837	17101	17129	18460	18422	15604	15189	15426	17413	15718	16720	17561	17024	18284	19558	14082	13307	15118	14024	18387	18549	15063	15771	15792	4126	15889	14677
Tns1	17852	19745	17985	21862	21941	20715	18735	17157	16049	18001	17641	18133	21265	15320	12493	16821	20233	15994	15180	16341	13843	15654	19293	15629	15336	15015	13965	19656	19091	17195	15995	15247	7817	17137	16697
Vim	15461	15195	20731	16074	15410	20533	16041	16364	17273	15258	17617	21892	17973	20210	22521	20288	19158	16947	20956	23710	18806	20868	21189	19469	18121	21791	27658	20432	19015	20692	18830	19900	21176	17143	23187
Myh9	11642	14322	16446	16380	16387	18869	16104	16809	15687	16365	17430	19345	16439	16454	17387	17231	18471	15436	15681	16447	18235	19849	18814	15526	14424	15193	16139	17831	17295	16121	15104	14973	7987	14386	16300
ENSMAUG00000013729	15706	14882	17802	14747	14659	17865	15270	16306	17689	14044	17138	19337	17056	17186	24153	18590	17880	15829	18680	19710	19163	19438	19094	18080	17504	19885	25513	21685	16829	17393	18024	19235	31582	15230	20463
Fth1	11720	11875	13803	12250	11612	16986	14409	14214	15882	13860	15480	15973	17221	17643	22921	16988	15755	15390	15305	17682	20512	18637	16211	16019	14531	14867	20637	16944	16059	15632	16386	15871	25458	13009	14972
Lrp1	8074	12669	12920	15143	14706	16840	13033	11304	11213	12054	14100	14400	12379	11439	10154	12874	15286	12204	9488	11900	12899	14589	14541	11192	8831	10973	8704	14511	13908	14711	10019	9869	3884	12134	12220
C4b	4820	6236	6618	7037	6226	16825	15262	15995	15191	13308	15604	16209	16919	18093	20267	17164	15502	20484	22378	26358	21640	24243	27679	24743	18280	22492	26186	27178	27746	25699	24077	23484	16118	18321	22035
Cd74	10032	9382	11322	10435	8777	16754	12797	13782	14185	13022	16993	16064	13335	16762	24869	17300	14801	13240	13610	15980	22303	18533	15523	14031	12678	13359	17029	14364	12997	13362	11725	12730	17881	10907	13161
Emp2	17534	15485	17069	16953	17666	15731	14508	14091	14378	14811	13128	16195	14525	14974	12003	13422	16224	10352	14487	14776	9896	11497	15320	13651	13675	14139	15200	14753	15411	12386	14652	13964	9418	12838	13507
Bcam	11636	12167	13777	13436	13757	15592	12145	10986	13717	13314	11596	14507	15836	13478	12678	12551	13449	10387	12623	11782	10331	11422	12123	12433	11396	11212	14969	12170	13287	10975	13689	12445	15652	11666	11296
Macf1	21776	15435	16096	19544	18720	15489	14545	12954	14388	13660	16168	15706	12509	11979	9839	15118	15614	11519	11519	13468	11928	11820	16819	12397	13689	12613	10931	16295	14960	14374	11340	12451	4716	13604	15594
Mfge8	12175	10949	13277	13048	13792	15366	12095	11928	13218	12919	11921	14213	12582	14745	11270	12484	14382	8572	12963	13778	8858	10590	14101	12449	13069	11478	16413	14238	13251	11452	14006	12544	13156	10319	12323
Slc34a2	16149	16528	15229	19143	18415	15108	14865	12213	15381	15048	12982	16126	14118	14398	13138	14827	16393	11229	15392	14207	10420	12992	16697	15009	15777	14559	15213	15077	16835	15489	15130	13832	8735	14286	13615
Epas1	11601	13471	12985	15071	15746	14777	14445	13296	12988	15636	13195	14758	16239	12994	10632	11972	15365	11395	12719	13307	10048	12071	14634	13118	11083	11780	10568	13974	16448	12439	13864	12203	1878	12818	12078
ATP6	19796	19724	30183	21823	16715	14681	16873	26264	18702	14804	15024	20752	17523	23397	34685	19878	20083	14467	18169	17594	15961	16143	16744	18235	17260	17338	26572	19176	16861	17904	19925	18700	34180	17573	19852
Ager	12713	12684	14712	13415	15365	14669	12491	10910	13056	12577	11207	14323	13675	14915	11407	11233	14049	7578	13593	14032	7371	8951	13772	12545	12464	11860	16504	13484	13523	11676	14544	13584	15062	11682	12989
B2m	7112	6697	7745	6994	6594	14598	13991	15732	16812	14189	16191	17058	17247	18085	23274	18482	15968	19393	19361	22409	21849	22374	21242	20015	18742	17999	27040	21209	19837	19411	20830	20919	29821	15582	18897
Psap	8077	8698	10683	9362	9068	14174	11329	11986	11409	10094	14700	12705	12708	13707	17413	14345	13195	12575	13299	15143	13557	16896	14280	14337	12575	18334	18802	14924	14924	14375	13189	13845	15767	11431	16293
Eln	10024	11255	10763	15626	13893	14084	12431	13090	14387	14134	9865	11426	14688	10463	10677	11834	10802	12014	10212	11505	18962	20309	12412	9220	10389	8866	10528	10558	12030	9539	11572	8672	18182	7595	7482
Aldh1a1	17553	18363	17014	17777	16429	13742	14168	12329	14383	14466	12160	13986	17589	14137	13303	14569	14870	13187	15542	15650	11402	12982	14032	15166	14624	13141	18666	15451	16225	13860	17007	14391	19493	12935	12991
Eef2	9047	10092	11376	10948	10441	13314	10826	10896	11049	10630	11913	12035	13200	12482	15013	12014	11217	10625	10275	11865	14221	13618	11545	11053	9214	10743	12405	11902	11339	11026	10155	10666	9942	9179	11087
Cavin1	11166	10736	12347	11811	11351	12592	11065	10953	11002	10116	10280	12613	13024	11237	10729	10933	11685	8708	11048	12125	9072	10787	11804	10684	10295	10318	13489	11835	11796	10063	12104	12204	10623	10749	11669
Msn	9640	10109	11316	10550	10865	12403	11234	11496	10778	11070	11782	13993	11271	12808	13018	12263	12729	11388	13214	14100	12535	13776	14105	12422	12399	12388	14271	13441	13297	12746	13117	12459	7866	10711	12902
Plvap	8860	10517	9657	9263	10750	12028	12666	12205	13674	15655	7847	13087	13502	14880	10073	8597	13051	8946	12752	12490	6256	9321	12139	12599	11384	9800	16253	10269	15931	9271	18136	13857	13725	10316	10907
Tln1	6642	8283	9236	9949	10200	11876	9773	9702	8712	9659	11410	10908	10952	9792	9792	10046	11030	9571	8839	10173	9764	12022	11415	9715	8447	9706	9100	11186	11529	10422	9197	9288	4717	8831	10169
CYTB	15357	15600	23968	17745	12474	11751	12913	20879	14692	12148	11891	17100	12608	18696	26053	15173	16335	10913	14816	14312	12516	12502	12936	13753	13207	13296	19932	14172	12872	12814	15223	14409	23683	13467	15948
COX3	12569	15360	23090	15794	11362	11524	11862	21545	14107	10724	11837	15937	12946	18633	29589	15328	15492	12170	14882	14797	13061	13195	14433	13741	13630	13735	21231	15751	13236	13308	15595	15145	30213	14381	15719
ENSMAUG00000010267	7634	7491	8750	8054	8246	11383	9329	9329	10175	8461	9145	10948	10805	11222	12827	10634	10115	9948	10084	11907	11440	11711	11069	10904	9671	9710	14311	11898	10925	10732	10915	11285	13498	8698	10988
Sparcl1	8782	8074	8850	8815	9260	11301	8806	8541	9309	8389	8617	10634	14424	8651	9225	10499	9572	10088	8153	9795	8860	12768	11394	9248	9499	9157	10965	10172	11234	9145	9014	9233	9330	10826	9259
Col4a2	7099	8526	9119	10137	10435	10892	8613	8938	8359	8901	8825	9550	9399	8295	8345	8494	8858	7800	8136	8693	9039	9522	9897	7479	6844	7522	7414	9939	9330	7839	7798	8339	2702	8220	7796
App	9224	8890	9298	10006	10168	10533	9521	8935	8958	9560	8378	10244	10356	9043	8329	9084	9654	8050	9612	9623	8410	9065	10082	9068	9346	8285	9706	9409	10098	8447	10588	8998	4124	8520	8964
Cav1	11012	10600	10122	10962	9898	10267	9088	9842	10775	10709	8665	13041	13841	10131	8771	9817	11671	8419	10647	12984	7477	9002	11520	11324	12284	10133	12631	12848	12441	10432	13279	12508	10237	11422	11877
ND2	11507	13366	20644	15250	11191	9669	12350	19916	12735	11366	10578	14544	11895	16501	24283	14040	14083	11508	14054	13781	11329	11606	11970	12877	12205	11803	18467	12435	12207	12063	15070	13720	20669	11716	12997
Fmo2	12359	11391	10251	11652	12872	9440	10411	8623	10925	12806	8737	10535	17932	9703	7510	8686	11424	9535	10191	10152	7496	9272	9638	11218	9575	9573	10516	9968	12537	9072	12416	10004	5787	9842	8866
Hspa8	7128	6741	7087	6594	6816	9311	7568	8696	10211	8304	12021	9239	9487	9057	14973	10027	7688	8660	8298	8717	12440	10595	9420	8256	8004	8843	11816	9978	8585	9991	8125	9224	9355	6980	10551
Ddx5	10151	9464	10567	10599	9287	9260	9286	9513	10197	9041	8943	10892	10593	9665	10703	9653	10637	8765	10006	11078	8420	9248	10414	10392	9886	9492	11991	10565	10097	8803	10063	10166	9505	9515	10466
Col1a1	4854	8748	13111	12927	7571	9138	8598	13585	6527	6518	5583	6732	7708	7721	13218	6237	6631	8208	9537	8916	14620	9578	9070	5620	5475	6220	8291	6456	6203	6979	6979	7918	8128	6181	6062
Fhl1	9587	8929	10044	9664	9281	8925	7961	8164	8372	7292	7798	9515	8267	8297	8829	8048	8831	8268	9029	9268	7766	7629	10232	8907	8098	8830	10043	9021	7451	8066	10218	9364	8466	8441	8500
ENSMAUG00000000961	8342	8130	9093	8919	8720	8843	7877	8697	8936	8461	8091	9455	9347	8873	9116	8951	9116	8065	8680	9354	9502	10028	9717	8427	8516	8145	10220	9879	9481	8273	8941	8829	8039	7602	8369
Mx2	343	220	459	310	433	8838	5322	6090	6408	5150	11761	8724	8316	8290	19095	12841	6227	19071	15319	19256	21432	19844	18465	16241	14129	13907	19077	17195	15438	20138	16918	16058	12525	9889	14267
Sptan1	8439	7671	7902	8854	9069	8620	8084	7324	7580	8013	8074	8435	7990	7474	6168	8224	8831	6730	6847	7497	7036	7432	9013	6986	7451	7120	7049	7865	8237	7559	6684	6678	3006	6690	7953
Cdh5	6885	6926	8303	8275	8314	8617	7378	7185	7250	7316	6712	7723	8365	7081	6789	6800	8064	6743	6635	7407	5744	7342	8171	6526	6247	6570	7052	7405	8132	6191	7360	7095	4449	6622	7025
Ace	6111	6725	6994	8166	7911	8561	6712	5875	6600	6289	7254	6933	10260	5513	6119	6600	9123	6542	6308	7194	6852	6738	8687	7545	5478	7108	7400	7602	8070	5878	6922	7024	4807	7908	6459
Kdr	7938	7492	8313	8730	8688	8492	8433	8492	7736	8112	7621	9560	5947	8975	6778	8153	9465	6480	8155	9804	5059	6172	9056	6979	7692	7643	8196	8164	8263	8085	8202	8300	3175	6501	8099
Col1a2	4672	7013	9781	9956	6218	8374	7480	10587	6076	5466	5800	6195	5876	6604	10549	6410	5763	6493	7924	7697	11955	7775	8067	4832	5276	5561	7186	6665	5147	6068	5684	6826	5547	5225	6107
Csrp1	8105	7835	9371	8258	8024	8371	7619	7682	7548	6877	7079	8620	7914	8360	8322	8370	8424	7103	8267	8212	6740	7307	7892	7473	7242	7151	9514	8032	6953	7111	8242	7725	8886	6726	7593
Plec	4935	6077	6853	6958	6544	8310	6731	6127	6197	7059	7559	7854	7924	6420	5729	6870	8225	6974	5799	6998	7126	8704	8182	6625	5848	7132	6139	7516	8333	7723	5301	6193	3005	7348	8044
Myh10	8008	7603	8554	8668	8554	8280	6496	6792	6168	5907	6578	7444	6312	5949	5230	6212	7171	6098	6855	6808	6441	6015	7944	6088	6324	6172	5688	7501	6561	6282	6386	6139	2525	6483	6714
Aldh2	7363	8005	8680	8521	7830	8260	7259	6526	6947	6676	6551	7373	7370	7435	7106	6317	7036	5200	7105	7617	4693	5455	6577	7057	6203	6628	8720	7418	7303	5997	7631	6904	6419	5816	7086
Srrm2	7610	7834	7956	9607	9318	8244	8220	6995	6853	7863	8298	8453	8742	6795	5743	8225	8847	6978	5841	7664	7369	8181	9328	8044	7485	7056	5808	8914	9534	8730	6283	6870	2711	8637	8055
C3	3658	4686	4673	5119	3821	8236	7596	8327	6610	5993	9186	7575	8436	6765	9309	9057	7646	7926	6626	8201	9807	12121	8764	7264	6505	8726	7039	8887	9325	8985	6481	7362	2572	5905	8294
Mgp	4389	4762	4784	3456	4230	8212	6331	4192	4828	5287	3924	4976	7796	4642	7139	5945	3822	6984	5038	5648	5901	5464	3399	3874	3255	3569	8982	3954	5347	4598	5316	5196	13536	4749	4240
Lgals9	3243	2699	3678	3293	3399	8178	5298	5742	5729	5861	6181	7044	6641	7008	7222	6902	6608	8697	7551	10181	7723	9759	9433	7773	8067	7639	10550	9213	9384	8762	8888	8940	8201	7271	8816
Adgrf5	8508	6860	6520	8599	8495	8126	8262	7970	7417	8367	8814	8910	9241	6676	5306	8609	9632	7788	6844	8707	6927	8924	9885	8322	8376	8163	6539	9855	10994	9145	8348	8460	1443	9223	9007
ENSMAUG00000021530	8637	8157	8612	8698	8814	8024	7788	7110	7890	9357	5363	7482	11383	8158	6551	6964	8246	7116	8534	8155	4655	6872	6581	8226	8559	5881	9539	6029	7690	5959	11488	7398	10787	7443	5940
Postn	9115	8275	8365	8681	8200	8014	7297	7016	8159	7700	7368	8225	6926	7291	7254	7807	7877	5925	7583	8778	7297	6507	8789	7145	7768	7154	8525	9072	8192	7357	7906	7633	4830	7500	7435
Col6a2	5212	6465	7327	7059	6753	7862	5686	6641	6069	5638	5995	6458	5481	6230	7066	5560	6248	5493	6574	6803	6295	5758	6784	5281	5288	5515	7101	6718	5684	5430	5101	5920	4185	4891	6169
Itm2b	7112	6736	8077	7514	7139	7725	7253	6892	7605	7304	6673	7827	9026	7576	8195	7391	7811	6949	7785	8390	6782	7958	8580	8080	7498	8061	10230	8074	8498	7174	8638	8166	10430	7207	7318
Ces1d	8684	7945	8971	8594	7530	7659	6932	6949	7087	6496	6573	7222	6737	6808	6917	7851	7262	5809	7723	7726	5042	5481	8082	6887	6788	7641	10170	8655	7490	7078	7714	7443	6949	6023	8676
ND4	9486	10780	17836	12585	8597	7598	9262	16482	10172	8568	8101	11866	9501	13514	19289	11311	11740	8166	10700	10236	9314	9476	9399	9998	9340	9340	14482	10009	9466	9463	11473	11015	17028	10040	10524
Cd81	5678	5614	6884	6197	5745	7509	6243	6439	6750	5800	5907	6978	6792	7266	7720	6493	6645	5845	6637	7473	5960	6668	7302	6510	6412	6339	9007	7250	6655	6109	7007	7092	8899	5876	6537
Timp2	6327	6730	7816	7060	6835	7477	6700	6613	6550	6715	5459	7494	7117	6644	6491	6976	7008	6186	7239	7255	6233	6327	6980	6554	6322	5639	7545	6510	6539	5993	7690	6283	6537	6603	6426
Tgm2	4493	4321	4691	5361	4821	7465	5732	6224	5936	5423	7214	6231	6869	6239	8624	6793	6038	5926	4858	6373	7487	8348	6827	5337	4837	4800	5832	6637	6949	6009	5463	5749	4453	5243	5727
ND5	8409	9157	15246	11540	8154	7351	8416	14220	8300	6851	7070	10457	7378	10982	14812	9786	10499	7096	9306	8742	7977	8053	8372	7974	7858	8191	10848	9044	8159	8594	9692	9478	9153	9403	9638
Myo1c	6100	6642	7453	7219	7444	7350	6638	6296	6564	6489	6562	7534	6791	7010	5919	6596	7628	5454	6544	6596	5679	6259	7387	6391	6312	6281	7294	7103	7251	6408	6591	6452	4539	5745	6670
ND1	9015	9670	15899	11296	7973	7304	9079	15455	10196	8338	8169	11651	9605	13317	18539	11874	11791	9523	11418	11642	9956	9693	10534	10999	10448	10366	16700	11631	10518	10688	12814	12695	20649	10755	12270
Npnt	6480	6699	6973	7248	7114	7209	5784	5744	5335	5101	5597	6869	5688	5295	4778	6045	6487	5421	6239	6520	5560	5177	7472	5448	5757	5666	5459	6660	5476	6235	6044	5983	1832	5971	6367
Sftpd	8784	7754	8134	8479	9090	7195	7192	5520	7745	7667	6616	8246	10009	7340	7363	7290	7745	6029	7764	7988	7192	7710	8164	8547	7380	6485	8638	7849	8965	7695	7676	7911	9418	8067	6643
Txnip	3598	2952	4328	3087	4778	7108	4017	5101	3659	4452	4617	7123	11477	4077	3681	5580	5951	4113	4047	7364	4615	4928	4198	4147	4007	4169	7407	4887	4363	3729	7046	7001	9220	6008	6258
ENSMAUG00000020614	9235	9631	12171	10743	8179	7104	6525	4255	6111	5229	4872	6496	4419	6052	8601	7123	7475	1634	3203	1615	2050	5440	2268	7196	1511	3721	2645	1907	1606	679	4744	1361	5004	1425	1424
Cd36	7216	6723	7310	7356	7116	7051	7081	7688	8373	8513	6372	8299	8215	8008	6726	7198	9082	6555	6954	7939	5525	6818	7267	7401	7796	7461	8541	7245	8541	6337	8524	7598	4767	7481	7285
ENSMAUG00000020437	4122	5517	6251	6045	5779	7040	5518	5144	4942	5196	4998	5891	5283	5747	5012	4904	5966	3832	5379	5045	3697	4620	5786	5131	4079	4513	5239	5739	5419	4770	5072	4830	2103	4324	5027
COX2	8493	9002	14657	10061	6902	6995	7780	14767	8996	6799	7789	10343	7905	12815	20042	10386	9877	7682	9386	9475	9061	9190	9242	9645	9306	9040	14994	10710	8969	9115	10434	10551	22150	9108	11035
ENSMAUG00000014727	5983	5513	5758	5114	5800	6969	6043	4843	5626	6464	6313	6183	5688	5708	10756	8299	5843	7290	7209	6210	9859	8492	6739	5717	5547	5591	8805	7009	4827	5650	4598	6345	15731	5454	5533
Gnai2	5364	4909	5993	5638	5430	6903	5529	5627	6178	5430	6194	6637	6406	6388	7344	6356	6292	5303	5675	6192	6174	6770	6361	6122	5452	6091	7749	6916	6252	6157	5955	6037	6660	5263	6395
Soat1	4820	4392	5474	4897	4536	6884	5164	5646	5703	5133	6318	6043	7186	6630	8975	7152	5807	5910	5336	6298	8419	8276	5935	5797	5521	6178	7925	6547	5897	6004	5827	6045	10502	4840	6423
ENSMAUG00000020349	6888	5675	6770	6418	6187	6844	6229	5936	6722	6033	6161	6555	7460	6673	7535	6810	6841	6017	6525	6981	8634	7554	7152	6618	6450	6492	8267	7373	6781	6448	6820	6527	8024	5814	6275
Eif4g2	7168	6865	7167	7385	7175	6689	6823	7426	7060	6902	7084	7970	7295	7009	7327	7091	7466	6295	6712	6977	7814	7923	7648	6740	6697	6517	6808	7700	7416	6927	6764	6600	3276	6332	6995
Ctnna1	5956	6153	6535	6729	6927	6674	6268	6319	6547	6398	6455	7016	6816	6363	6248	6541	6783	5827	6282	6752	5888	6381	6922	6498	6181	6224	7107	7024	7264	6285	6530	6337	4383	5795	6447
Clic4	4674	4907	5254	5070	4970	6609	5818	6515	6998	6391	6727	7384	7817	7119	7885	7119	6888	7341	6917	7673	7611	8641	7476	7010	6674	6163	8502	8395	7734	7150	7376	7115	5581	6177	6856
Lamb2	4269	5452	6543	6553	6403	6514	5635	5404	5151	5398	5210	5794	5439	5463	4846	4748	6005	3983	5472	5345	3885	4933	5922	5230	4426	4808	5567	5673	6016	4759	5111	5066	3288	4435	5065
Nid1	6103	6498	5707	6952	6911	6428	5472	6262	5933	6037	5202	5899	5948	5414	4905	5106	5752	4095	5055	5296	5330	4912	5969	4743	4668	4666	4774	6236	5603	4048	4966	4861	2752	4947	4473
ENSMAUG00000013774	4478	4934	6461	6093	5408	6406	5809	5882	5318	4896	6381	5954	5758	5881	7127	5985	6245	5756	5466	5533	6432	7106	6051	5260	4919	5542	6785	5995	5738	5433	4932	5508	4611	4678	5524
Mx1	458	332	532	419	515	6280	4437	4541	4569	4116	7436	6264	5698	6135	12209	8759	4922	13833	11082	13981	13851	13785	13004	11415	11002	9848	13370	11455	10810	12868	12896	11605	7896	7486	10559
Vwf	4068	4779	5186	6163	5807	6237	5048	4407	4661	4594	4513	4607	5983	3978	4033	5119	4958	3788	3770	4009	4824	4582	4820	3856	3489	3904	4259	4818	4918	3439	4120	3361	3236	5094	3708
Hsp90ab1	5318	5213	5547	5616	5302	6126	5864	5809	6996	7160	6156	6395	6533	6646	8825	6220	6381	6306	5906	5644	6620	6647	5717	6212	6008	5501	8182	5921	7040	5591	6042	5392	8541	4553	5894
Pxdn	4385	5094	5330	6475	6058	5997	4843	4687	4194	4793	4793	5107	5007	3964	3812	4551	5156	3665	4113	4877	4036	4903	5495	4174	3793	4910	2341	5031	5173	3950	4309	4454	1999	4491	4408
ENSMAUG00000018522	4966	4267	4943	4901	4204	5951	5500	5740	6492	5684	5934	5509	5666	6024	9112	6042	5555	5690	5459	5343	7518	6966	5833	5221	4977	4917	7278	5619	5977	5219	4885	5127	8805	4193	5271
Igfbp7	5380	5101	5718	5315	5459	5909	5096	5350	5840	5363	4592	5856	5988	5989	5621	5380	5499	4320	5827	6760	4837	5583	5894	5370	5531	4861	7076	6373	5971	4923	5849	5541	8508	4988	5523
Tagln2	5465	4997	5948	5120	5124	5886	5063	4947	5521	5004	5902	6244	6078	6286	7542	5815	5881	5360	6035	6527	5966	6376	6393	6137	5475	6239	8353	6042	6007	6050	5743	6307	6777	5081	6209
Calcrl	5832	6130	5690	5672	7420	5813	7498	5709	5875	7666	4402	6402	8867	5337	4655	6430	7076	3831	6843	6582	3613	6182	5743	5163	4954	4748	7284	4590	7167	4850	6589	6500	5511	6117	5097
Specc1l	4994	4961	5451	5440	5469	5801	4607	4543	4367	4292	4641	5171	4815	4468	4435	4736	5305	5038	4631	4643	4441	4355	5165	4528	4529	4535	4521	5401	4674	4615	4936	4319	3145	4577	4566
Lgals3bp	591	636	921	702	691	5771	4411	5141	4875	4235	6864	5855	5656	6612	10629	7452	4989	10537	8478	11227	11999	11989	10806	8922	7289	8206	11492	10482	9252	11715	9043	9443	7393	6153	8991
Arhgdia	3696	3980	4787	4299	4397	5762	4778	4763	4908	4731	5128	5492	5396	5721	6642	5528	5332	5109	5145	5559	5978	6074	5452	5295	4739	5156	6600	5386	5392	5368	5178	5063	5504	4352	5250
Xdh	2405	2530	2315	2594	2454	5706	4780	4589	4853	4778	7138	5481	7859	5780	8502	6777	5593	4996	6589	8369	9413	10333	8152	8128	6454	7340	8280	7990	8419	8112	7257	7755	4447	6324	7238
ENSMAUG00000005083	1326	1343	1452	1379	1115	5703	5764	6444	5988	4177	6771	5121	6858	7234	13591	8721	5349	7195	4540	7062	10587	11661	7318	6118	4729	5142	6779	7126	7111	7254	6076	6387	9980	4678	5899
Nrp1	5095	4812	4863	5397	5697	5697	5305	5263	4481	4874	5360	6003	5126	4612	3707	5097	5893	4224	4862	5646	4110	5056	6052	4476	4691	4958	4597	6295	5985	5195	5054	5397	826	5017	5800
Eng	4403	4905	5558	5439	5410	5694	5490	5156	5232	5509	5009	5099	3941	5633	4981	5028	5289	4399	5211	5674	3901	3927	5446	5049	4440	4857	5698	6076	6111	4958	5260	4583	1684	3968	5083
Aoc3	7301	5711	5911	7880	6445	5686	5419	6593	5607	5460	4130	5547	5367	4673	4483	4666	5506	5246	5060	4989	3551	4163	5359	4579	4866	4212	5322	5099	5094	4130	4977	4902	3228	4860	4744
Gprc5a	5912	6070	6385	6042	6466	5677	5318	4440	4886	4731	4474	5601	5657	5565	4489	4514	5513	3786	5755	5772	4784	4426	5954	5374	5311	4851	6117	5717	5210	5068	5402	5936	5435	4629	5485
ENSMAUG00000019177	2423	2147	2520	2397	2451	5649	4756	4565	5105	4620	4971	5698	6614	5723	5853	5527	5107	5932	5964	7191	5702	6858	6922	6891	5942	5778	7659	6856	6949	6408	7214	6758	5619	5619	6424
Iqgap1	4819	5339	5346	6215	5854	5601	5378	5392	4807	5380	5865	6456	6125	5058	5346	5991	6058	5343	5403	5960	6704	7044	6946	5701	5476	5781	5364	6092	6089	5957	5066	5413	3105	5546	5803
Serpinh1	4443	4495	5131	4945	4766	5557	4596	4929	4967	4741	4875	4920	3855	5004	6428	4577	4817	3936	4919	4582	5458	4694	5336	4120	4269	4197	5984	4983	4851	4453	4296	4391	4560	3420	4683
Aplp2	5095	4706	5547	5282	5104	5549	5315	5201	5592	5251	4880	6079	6726	5177	5633	5606	5757	5115	5438	6003	5431	5745	6171	5284	5581	5707	6729	5759	6065	5360	6295	5772	4850	5446	5739
Stat1	1707	1365	1641	1613	1643	5534	4608	4949	4771	4036	6164	6029	4959	5695	7520	6232	5091	7459	7337	8704	8064	8223	9380	7493	7016	7321	8568	9002	7877	8755	7519	7712	5125	5456	7942
ENSMAUG00000007053	3226	3690	4571	4127	4069	5524	4143	4080	4005	4128	4459	4558	4801	5172	5501	4521	5004	4574	4311	4369	3916	4608	4514	4352	3865	4268	5057	4571	4385	4260	4653	4169	4378	3336	4249
H2-Ab1	2951	2860	3395	3085	2531	5523	4263	4823	4833	4171	5995	5357	4576	5632	9431	5923	4823	4366	4248	5520	9114	6689	5637	4570	3826	4492	5615	5299	4435	4626	3743	4507	6877	3903	4817
Cavin2	6271	5295	6280	5996	6035	5502	5499	5848	6278	5900	4924	6400	5967	5612	5126	5554	5869	4878	5743	6455	4617	4366	5950	5438	5768	5085	6971	6327	5974	5628	6206	6066	4180	4562	5883
Rpl3	4258	4298	5019	4365	4281	5486	4556	4784	4892	4171	4792	4956	5983	5255	6762	5257	4814	4811	4611	5249	6520	6067	4971	4809	4570	4927	6396	5470	4751	4604	4845	4921	7851	4191	5032
Hopx	5361	5222	5620	5327	5757	5476	5240	4907	5680	5504	4700	6000	6418	5904	5328	5139	6245	4342	5603	5996	4189	4761	5342	5819	5403	5415	7334	5552	5933	5132	6173	6082	8289	5042	5568
Cst3	3356	3660	4377	3745	3649	5421	4086	4175	4396	4171	4456	4681	4222	4968	5704	4575	4323	3464	4677	5093	3519	4309	4534	4187	3999	4389	6209	4485	4275	3687	4335	4372	6545	3436	4199
Mrc2	3570	4165	4504	4664	4609	5411	3950	4263	4139	3891	4097	4504	3831	4025	4152	4047	4395	3619	4045	3921	4489	4098	4695	3611	3449	3755	3898	4539	3963	3815	3956	3701	2667	3524	3904
Cdc42bpg	6615	5890	5158	6117	7225	5330	3966	3718	3757	3373	3596	3961	3608	3297	2601	3096	4225	2176	3381	3664	2213	2338	3345	3510	3339	3067	2927	3359	3105	2916	3297	2930	829	2906	3950
Hspg2	3071	4605	4398	5801	5829	5262	4445	3904	3488	4229	4300	4314	3758	3422	2747	3418	4642	3159	3132	4271	3484	4110	5208	3518	3075	3532	2839	4676	4626	4236	3051	3627	1337	4166	3950
ENSMAUG00000006107	4786	4553	5270	5042	4544	5216	4980	5246	5522	5122	4906	5483	6013	5726	7197	5595	5274	5201	5130	5466	6008	6186	5371	5604	5085	5017	7204	5584	5453	5195	5202	5167	8786	4235	5160
Dync1h1	5066	4165	4626	5527	5531	5160	4827	4224	4528	4470	5586	4942	4745	4389	4194	5546	4981	4093	3945	4554	5532	5032	5891	4628	5253	4255	4260	5770	5395	5280	3899	4093	2261	4502	5269
Slc9a3r2	4107	4435	4830	4328	4467	5143	4642	3910	4970	4605	4070	4751	4512	4799	4091	4900	4830	3552	4476	4017	3199	3552	4010	4187	3652	4471	5870	4067	4092	3829	4238	4018	3566	3562	3872
Helz2	1510	1540	1609	1826	1910	5137	3974	3451	3665	3687	5909	4963	4695	4123	5228	5479	4363	7571	5222	8062	7462	8337	9165	7169	6118	6175	6441	8494	7552	9313	6211	7003	2927	5581	7544
Itga3	3407	4213	3992	4266	4685	5134	4434	4510	4249	5009	4394	5183	4616	4873	3491	4700	5147	3968	4444	4968	4107	4097	5296	4297	4753	4190	4466	5208	5351	5023	5081	4717	1353	4032	4883
Ctnnb1	5094	4625	5154	5048	4928	5133	4795	4815	4929	4803	4828	5276	5582	5183	5563	4859	5214	4417	4830	5141	5199	5331	5583	4858	4543	4738	5603	5518	5312	5007	4873	5022	5181	4343	5049
Mvp	3056	3067	3745	3443	3536	5130	4284	4112	4595	3871	5425	4892	4290	5006	6262	5064	4631	4454	4425	5248	6011	5868	5164	5010	4245	4749	5816	5579	5159	5010	4437	4763	4488	4054	5106
Serping1	2745	2774	3184	2985	2965	5129	4982	5088	5445	4596	4831	5292	6520	5783	6604	5828	5258	6382	5739	6852	6758	6557	6861	6115	5636	5547	7172	6745	6908	6404	6931	6160	6222	5329	5345
Plxnd1	3542	3887	4560	4468	4623	5110	4266	4661	3817	4203	4674	5269	4003	4334	3965	4175	4609	3573	4104	4753	3386	4016	5099	3838	3817	4244	4174	5117	5116	4186	4231	4463	1897	3871	4818
Ppp1r9b	3840	3537	4404	4088	4122	5089	4398	4200	4867	4362	5021	5314	4667	4998	4847	4588	4620	4073	4533	4814	4046	4604	4849	4633	4384	4592	5437	4958	5032	4397	4556	4564	3663	4140	4869
ENSMAUG00000016897	4391	4443	4692	4844	4776	5069	4586	4287	4707	4828	4506	4915	5492	4800	4447	4512	5119	4162	4464	4670	3976	4578	4894	4492	4117	4310	4608	4624	5280	4475	4687	4364	3583	4177	4512
Sema3g	4578	4784	6695	6112	6034	5045	4289	3431	3653	3460	3699	3538	3821	3663	4005	4490	4438	3586	3952	3781	3205	3670	4312	3798	2668	3733	3391	4033	4168	3015	3534	2977	3077	3173	2773
Adgre5	4325	4628	5113	4725	4928	5033	4635	4207	4355	4387	4820	5007	5039	4579	4409	4471	5052	3607	3973	4348	3281	4313	4761	4456	3618	4526	4711	4493	4708	4310	4129	4112	2022	3996	4445
Col6a3	3921	5267	5213	5978	6124	5031	3952	4043	3234	3459	4055	4631	3447	2918	2700	3970	4174	3575	3869	4372	4268	3691	6086	3500	3754	3836	3086	4902	4122	4616	3167	3841	508	4167	4767
ENSMAUG00000002086	5877	4765	5010	6042	5917	5016	5119	4472	5005	4480	5484	5409	5088	4375	4285	5576	5583	4595	4289	5166	5657	5219	6529	4980	5116	4974	4603	6214	5616	5302	4248	4759	2847	5147	5771
Niban2	5721	4778	4877	5335	5647	5016	4741	4082	4993	4852	4534	4780	5483	4677	4220	4330	4767	3609	4217	4412	4146	4470	4579	4491	4115	4062	4723	4508	4915	3955	4428	3968	3700	4039	4091
Npc2	6404	5997	6222	6257	6352	4991	4673	3728	5657	5230	4805	5200	6028	4892	6061	5416	5401	4860	5548	5443	6122	5395	5300	5852	4893	4716	6410	4707	5655	5382	4604	4923	7940	5012	4461
Tmem100	4513	4398	5107	4597	5016	4970	5075	4461	5567	4982	4132	4530	5074	4605	4917	4799	5078	3765	4891	4768	3208	3522	4159	4676	4233	4127	6777	4549	4977	3962	5160	4317	5162	3730	4303
Cd151	4626	3986	4662	4361	4322	4965	4223	3994	4552	4181	4174	4441	4386	4762	4559	4178	4590	3509	4176	4345	3738	4206	4350	3971	3951	3985	5482	4675	4381	3762	4550	4241	5392	3503	3982
ENSMAUG00000003523	3550	3807	4022	3995	3727	4963	4152	4358	4797	4432	4671	4909	5226	5047	6374	5041	4712	4300	4242	4834	5511	5425	4782	4552	3980	4016	5577	4782	4806	4488	4733	4289	4236	3630	4503
Fermt2	4624	4509	4735	5194	4875	4938	4266	4218	4415	4181	4350	4802	5156	4339	4268	4339	4752	4140	4763	4892	4084	4398	5006	4794	4472	4176	5152	5224	4880	4408	4844	4770	3601	4217	4369
Ehd2	3691	4429	4659	4521	4917	4928	4185	3864	3984	4094	3820	4466	4455	4272	3811	3687	4453	3145	4220	4287	3501	3608	4447	3817	3472	3727	4574	4382	4157	3650	4062	3888	3048	3507	4045
Ets1	4955	4592	4961	5437	4814	4913	4756	4736	4682	4854	4609	5824	5784	4618	4263	4876	5643	4159	4837	5509	4147	5168	5519	4541	4390	4598	4905	4938	4719	4279	5298	5027	2955	4732	4973
Tpt1	4508	4665	5202	4567	4228	4913	4491	4963	5247	4646	4859	5221	5627	5341	7155	5136	4782	4910	4691	5220	5818	5634	4768	5106	4597	5186	6913	5200	4971	4028	5175	4992	9134	4264	4901
Tpm1	5573	5014	6170	6019	5652	4874	5018	5183	4690	4394	4131	5577	4641	4767	4490	4696	5281	3926	4859	5224	3969	4477	5235	4386	4949	4282	5436	4996	5078	4087	4893	4570	5638	4565	4666
ENSMAUG00000020035	5054	4558	4990	4913	5173	4835	4751	4555	4904	4789	4277	5511	4949	4811	4420	4746	5201	4455	5051	5704	4409	4809	5216	4855	4957	4231	5515	4941	4857	4697	5614	4894	3535	4291	5144
Tbx2	3679	3825	4217	4393	4357	4831	3980	3491	4035	3973	3542	4513	4278	4530	3732	3843	4625	3416	4323	4214	2954	3335	4348	3797	3641	3679	4989	4140	4158	4158	4329	4368	3282	3468	4028
Lpl	5796	5670	6034	5687	5982	4818	5482	5364	6834	7144	5185	5157	9849	6828	6081	4749	6098	5809	6558	6425	4877	5463	5617	6884	6187	5942	7460	6397	7817	5291	7132	5970	7203	6029	5323
Dag1	4068	4832	4944	5109	5325	4813	4368	4419	4206	4222	4041	4830	4627	4395	3960	3769	4388	3284	4512	4560	3669	3768	5183	4046	3943	4108	4133	4975	4709	4114	4270	4116	2599	3864	4472
Ccnd2	5505	5082	4996	5658	5754	4799	4533	5008	4300	4577	3805	4846	4130	4482	4530	4165	4302	3381	4460	4509	3355	4305	4867	3937	4699	3366	4680	4245	4644	3473	4268	3839	2848	3732	4073
ENSMAUG00000000823	3923	4453	4418	4628	5026	4791	4361	4178	3970	4259	4054	5219	5385	4309	4129	4496	4810	4694	5001	5721	4754	5171	5480	5007	4664	4341	5250	5158	5037	5037	5433	5180	3235	4384	5073
Tnfsf10	3620	3468	3520	3817	3762	4788	4948	4334	4373	4519	4310	4727	6523	4127	5434	5083	4996	5649	5007	5569	4128	6545	5733	5740	5101	4052	5218	4782	7011	4411	6112	5133	4942	5014	4287
Pecam1	4247	4022	4523	4569	4497	4781	4414	4015	4501	4538	4445	4617	6470	4332	4149	4795	5120	3903	4045	4816	4280	5032	4796	4638	3766	3818	5043	4621	4947	4065	4448	4469	2789	4429	4101
ENSMAUG00000017950	2894	2981	3883	3065	3104	4776	3630	3970	3970	3426	4280	4233	3970	4734	6196	4602	4191	4178	4344	4774	4968	5233	4331	4302	4099	4408	5815	4696	4115	3904	4283	4147	5700	3290	4292
Mcam	3478	3475	4271	3843	3617	4755	3084	3766	3487	3190	3873	3953	4690	3782	3748	4265	3733	3443	3784	3976	4054	4412	3866	3645	3755	3262	4405	4594	4049	3745	4454	3417	3664	3498	4272
Tapbp	1719	1698	2054	1936	1835	4713	3571	3763	3576	3336	4416	4347	3960	4565	5585	4659	4005	5091	4910	5884	5653	6138	5964	5237	4471	4517	5992	5718	5209	5973	5148	5426	3060	3850	5351
Serinc3	4737	4321	4490	4432	4429	4709	4223	4308	4610	4558	4250	4810	4876	4742	4389	4529	4829	4042	4674	5096	4200	4773	5406	4774	4849	4610	5766	5136	5238	4503	5078	4874	4787	4096	4560
Snrnp70	4464	4224	5057	4831	4462	4646	4091	4001	4387	4110	4228	4641	5028	4409	4651	4279	4485	3737	4139	4376	3680	4345	4298	4383	3787	4020	4965	4691	4341	3790	4335	4208	4637	4019	4085
Hspa5	3830	3723	3859	4204	3652	4638	4592	4780	5226	4854	4907	4735	4693	5063	7754	4771	4291	4652	4365	4227	6231	5594	4970	4165	4081	4020	5683	4633	4865	4067	4247	4559	5834	3414	4461
Dpysl2	4322	4855	5391	5393	5147	4618	4095	3917	4146	4209	3599	4936	4978	4372	3865	3949	4818	3987	5232	5128	3689	4358	4798	4694	4273	3957	5040	4328	4862	4052	5222	4583	4616	4521	4237
Hsp90b1	4815	4205	4512	4871	4260	4617	5157	4997	5312	5730	4539	5202	5125	5100	6647	5063	4936	5112	5004	4659	6330	5948	5084	4876	4796	4125	5741	4496	5338	4376	4813	4698	4737	3948	4693
ENSMAUG00000007063	3244	3043	3665	3200	3008	4606	3333	3338	3749	3242	3486	3762	4426	4328	5101	4186	3608	3363	3399	3760	4127	3977	3357	3487	3459	3604	5049	4050	3384	3206	3870	3643	7619	2794	3893
Bag6	2936	3401	3728	3619	3652	4602	3809	3672	3891	3884	3969	4031	4267	4401	4315	3833	4124	3648	3710	4248	3821	4113	4047	3651	3409	3701	4465	4092	4177	4098	3669	3783	3039	3321	3862
ENSMAUG00000007782	473	358	490	411	439	4599	3182	3395	3432	3242	4883	4688	4316	4746	6436	4953	3765	7455	6479	8666	7362	8134	8464	7663	6791	6843	9324	8270	7932	7923	7792	7706	6697	5342	7451
Tek	5537	4555	4467	4948	5320	4591	5167	4559	4871	4773	4613	5173	4802	4442	3806	4630	5255	3686	4448	4647	3181	3793	5135	4493	4613	4771	4852	4746	5666	4224	4932	4610	1717	4033	4665
ENSMAUG00000010797	3103	3193	4052	3568	3292	4581	3536	3866	3920	3454	3873	4150	4756	4657	5852	4286	4082	4129	3896	4276	4530	5666	4241	4455	3681	4146	5352	4221	4680	4041	4059	4074	6691	3486	3994
Pdia6	4435	4423	4390	4819	4606	4581	4223	3881	4668	4473	4017	4763	4766	4399	5061	4460	4693	3985	4412	4395	4573	4680	4380	4211	4335	4186	5126	4584	4861	4261	4307	4238	4884	4003	4192
Tspan7	4500	4142	5041	4503	4420	4575	4216	3937	4290	3922	3769	4623	4183	4242	3890	3685	4795	3139	4283	4421	2474	3388	4392	3855	3964	4163	5007	4183	4338	3320	4643	4272	3493	3436	4072
Lgi3	4809	5071	4183	5015	5470	4565	4689	3473	4672	4987	3707	3829	5823	3934	3640	3872	4696	3285	4337	4407	3289	3865	4640	4346	4039	3946	4940	4278	4847	4155	4056	4159	4254	3933	3763
Tnks1bp1	3509	3751	4174	4183	4305	4557	3820	3484	3880	3922	3894	4015	4663	3795	3570	3682	4264	3380	3407	3410	3285	3818	3889	3567	3162	3366	3640	3852	4083	3449	3534	3453	2450	3467	3561
Tnxb	2718	4232	4275	4783	4369	4549	3712	3650	3200	3375	2863	3469	2951	3622	3319	3111	3518	2869	3991	3868	2470	2846	4093	2736	2434	2717	3340	3453	3267	3367	2774	3282	1514	3352	3040
Tgfbr2	3659	3693	3800	4176	3993	4544	3809	3782	3847	4019	4125	4527	4989	4007	3978	4309	4294	3755	3959	4345	4647	5431	5196	4059	3788	3870	4243	4680	4872	4170	4306	4245	2856	3861	4216
Nes	3440	3714	4475	4398	4581	4536	3822	4561	3664	4008	4011	4444	3273	4096	3579	4345	4247	4272	4092	4055	3609	4470	4379	3330	4056	3290	4090	4962	4294	3661	4041	3214	2319	2997	3681
ENSMAUG00000019259	3588	3744	4893	4034	4034	4536	3583	3754	4115	3646	3657	3977	3758	4272	5244	4076	4057	3447	4104	4013	4028	4494	3861	3749	3677	3640	5495	4012	3647	3237	3783	3874	8155	3031	3822
Krt7	4773	4470	4979	4821	4997	4505	4200	4103	4012	3879	4094	4616	4923	4656	4594	4015	4577	3751	4723	4681	6922	5051	4652	4238	4359	3892	5047	4181	4307	4376	4353	4419	5342	3673	4106
Canx	4635	4556	4857	4913	4625	4489	4497	4804	4841	4867	4804	5031	4937	4739	5717	4765	5144	4532	4795	4692	5400	5412	5134	4580	4386	4514	5257	4961	5152	4621	4469	4631	3785	3990	4655
Vegfa	4215	4492	4564	4583	4939	4484	4017	4007	3752	4146	3446	4549	3605	4360	3165	3317	4391	2691	4203	4211	2193	2949	4444	3688	3973	3661	3871	3938	4463	3394	3651	3734	1561	3299	3844
Dock6	3542	3699	3859	4236	4546	4464	4043	3496	3793	4073	3761	4268	4459	3759	2950	3745	4359	3155	3202	3670	2825	3407	4156	3360	3282	3286	3474	3910	4507	3730	3476	3491	1845	3853	3795
ENSMAUG00000018581	3449	3462	3886	3908	4507	4463	3708	3523	3966	3781	3416	4249	3964	3727	3456	3750	4379	3253	3211	4081	2709	3108	3696	3432	3362	3255	3682	3822	4907	3801	3795	3271	2345	3199	3758
ENSMAUG00000009998	1540	1450	1833	1587	1578	4377	3425	3923	4335	3734	4579	4567	4586	5135	6502	4888	4072	5305	4603	5898	5832	6071	5407	5188	4488	4662	6566	5486	5058	5419	4926	5254	6779	3959	5372
ENSMAUG00000000004	3823	4035	6742	4714	3948	4349	4708	8049	5318	4247	4730	6258	4790	6360	9087	6076	6180	4937	5435	5662	4588	5295	5471	5177	4596	4640	8054	5925	4769	4727	5553	6288	10275	5086	5797
Tns2	3089	3409	3525	3741	3972	4308	3716	3345	3306	3670	3410	3900	4897	3480	2974	3568	3843	2988	3003	3174	2978	3115	3240	3115	2932	3139	3388	3611	3753	3120	3610	3288	1366	3525	3234
Aqp1	6912	5349	5689	5981	6468	4305	5522	4540	5754	6348	3810	5976	8776	5948	4727	4371	5417	3057	3902	3545	3434	4087	4060	5173	5071	3401	4479	3653	5484	3401	5071	4719	5333	4707	3382
Anxa2	3547	3487	4298	3591	3557	4299	3776	3931	3858	3408	4580	4363	4424	4463	5918	4590	4321	4155	4474	4389	5322	6031	4906	4610	4260	5312	5744	4361	4718	4431	4042	4452	5504	3766	4754
ENSMAUG00000015837	4198	3861	4013	4523	4550	4271	3868	3615	3730	3912	4085	4291	3793	3646	3080	3673	4049	3222	3450	3771	3281	3556	4403	3479	3467	3382	3411	4384	4385	3741	3411	3533	1468	3516	3798
Ogdh	3361	3917	4228	4310	3868	4248	4002	4643	3954	3830	3964	4242	4298	4506	5514	4065	4339	3946	4108	4497	4064	4279	4353	3955	3711	3811	4560	4012	4223	4080	3874	3767	2849	3541	3891
Cap1	3228	3017	3485	3298	3214	4242	3609	3779	3751	3452	4599	4384	4054	4159	5616	4545	4124	4071	4024	4501	4850	5377	4507	4342	4025	4446	4867	4785	4347	4498	4072	4184	3268	3586	4566
Tjp1	4664	4340	4065	5063	5276	4177	4558	4141	4001	4441	4135	4910	4186	3881	2914	4040	4778	3652	3790	4358	3566	3793	4917	3909	4361	3814	3528	4755	4574	4230	3947	4248	833	4217	4552
ENSMAUG00000012889	5528	5370	4559	5231	5404	4175	4211	3563	4279	4756	4119	5003	4841	3610	4119	4514	4649	4207	4356	4531	5239	5084	5236	4746	4541	4014	4303	4756	4551	5015	4516	4750	2606	4736	4473
Abca3	4981	4694	4282	5524	5492	4159	4381	3719	3681	4314	4217	4389	4485	3504	3353	4022	4467	3645	4269	4184	4299	4603	5312	4131	4070	3571	3397	4622	4734	4746	3493	4161	1293	4195	4027
Vcl	4012	4009	4356	4639	4280	4149	3866	3873	3577	3689	4005	4519	4219	3854	3633	4208	4332	3503	3877	4218	3775	4123	4739	3736	3854	3821	4104	4757	4362	4028	3912	4038	2274	3793	4327
Atp1a1	3858	4157	4753	4963	4534	4135	4110	4138	4057	4118	4395	4537	4755	4245	5531	4078	4326	4077	4214	4263	5495	5341	4902	4447	3801	3973	4570	4280	4550	4542	3703	4239	3720	3761	3818
Tie1	3659	3579	4357	4068	4363	4131	3502	3205	3304	3411	2992	3875	4097	2871	2679	3689	3659	2961	2806	3127	2494	3045	3450	3276	2871	2949	3358	3090	3191	2607	3488	3084	1551	3744	2904
Pdgfra	4876	4763	3495	4225	4432	4130	3801	3198	3832	4244	3579	4042	6234	3782	2960	3760	4394	3707	3627	4098	4046	4623	4145	3814	3689	2726	3393	4064	4486	3854	4069	3419	2492	3856	3252
Agrn	2371	2642	2678	3035	3258	4113	3174	2954	2872	3263	3574	3735	3617	3052	2805	3447	3442	3520	3709	4115	3653	4296	5155	3671	3657	3687	3466	4563	4542	4163	3569	3723	1321	3348	4027
Ndst1	3715	4003	3839	4272	4436	4112	3597	3405	3052	3240	3523	3981	3088	3073	2440	3285	4041	2450	3116	3298	2861	2846	4054	2985	3184	3137	2642	3766	3599	3164	2763	3175	596	3246	3779
Arhgef12	4377	3838	3980	4570	4355	4076	4233	3582	4301	4302	4055	4227	4233	3919	2943	3763	4477	3605	3503	4324	3160	3908	4582	4147	3876	3951	3685	4219	5021	4132	3655	3848	2543	3795	3986
ENSMAUG00000012310	2540	3121	3183	3558	3493	4072	3441	3311	3200	3389	3701	3679	3787	3305	3536	3576	3620	3467	3333	3531	4280	4536	3928	3565	2983	3964	3426	3852	4331	4000	3212	3244	1903	3463	3876
Fstl1	3985	3815	4441	4527	3951	4055	3567	4480	3999	3347	3673	3965	3962	3588	4564	3847	3678	3757	3900	3875	5811	4934	4341	3366	3346	3236	3898	4224	3813	3569	3798	3619	3867	3280	3408
Uba1	3195	3270	3515	3511	3260	4039	3650	3668	3607	3511	3888	3946	3997	4027	4814	4108	4414	3614	3735	4081	4232	4226	4514	3417	3819	3485	4642	4224	3984	4236	3773	3749	2964	3289	4002
Napsa	3947	3222	3653	3695	4033	4010	3457	3010	3643	3402	3499	3758	4086	3611	4010	3556	3882	2861	3747	3752	2673	3522	3979	4038	3965	4017	4838	4040	4107	3892	3874	3665	4592	3555	3813
Mpeg1	2678	2472	3184	2651	2426	3999	3768	4147	3740	3489	5990	4664	3636	4165	6878	4650	4484	5148	4651	5604	6176	6987	5936	4995	4637	6711	5577	5652	5464	5962	3905	4662	2802	3990	6149
Ctsb	3048	2880	3336	3104	2874	3998	3483	3720	3699	3270	4314	3835	4499	4152	5800	4117	3906	3984	3500	4253	5414	4933	3980	3942	3616	3920	4544	4117	4157	3975	3769	3922	4742	3424	3870
Gas6	4029	3724	4382	4241	4301	3997	3826	3230	4169	3585	3193	3689	4472	3690	3631	3211	3963	2852	4018	4090	3100	3600	4171	3999	3717	3673	4888	4316	4274	3594	3845	3622	4245	3934	3380
Mylk	3265	3320	3542	4004	3869	3995	3134	3445	2750	2768	3305	3374	3068	2749	2581	3168	3368	3025	3002	3064	3113	3423	3748	2680	2858	2813	2533	3761	3199	3104	2941	2909	809	2858	3271
ENSMAUG00000014699	2836	2886	3626	3392	3199	3990	3565	3787	3747	3138	4251	4371	4423	4194	6664	4700	4140	4645	4207	5056	5277	5467	4601	4506	4107	4128	5845	4748	4254	4208	4412	4555	5896	3468	4387
Tpm3	2721	2728	3334	2981	2998	3990	3351	3502	3610	3243	4101	4042	3810	4119	5227	4176	3759	3589	3832	4330	4322	4742	4171	4020	3643	4046	4854	4431	4063	3894	3857	4018	3853	3539	4277
Gbp5	381	265	307	357	373	3986	2738	2880	2882	1843	4794	3799	3429	4014	6648	5592	2970	7896	4877	7345	7566	7398	7143	5651	5642	4186	5330	6772	5444	7655	6334	5609	1190	3591	5528
Gstp1	3028	2849	3489	3155	2977	3963	3105	3168	3331	2984	2988	3432	4456	3692	4168	3883	3438	3412	3482	3895	4117	4110	3467	3883	3526	3506	5227	3900	3844	3353	3990	3581	7356	3057	3334
Cd44	4982	4181	4911	4659	4572	3932	3825	3907	4434	3772	4516	5360	4122	3812	4792	4668	4802	4013	4593	4903	5442	5544	6136	5123	4283	5134	5322	5029	4736	5020	3952	4640	3011	4244	5211
Itpkb	2962	3195	3735	3509	3548	3930	3613	3534	3609	3774	3643	3963	3843	4066	3480	3465	4212	3610	3627	4100	3003	3571	4107	3313	3477	3375	3929	4427	4409	3973	3889	3432	2451	3248	3719
Sqstm1	3493	3104	3144	3243	3290	3906	3313	3090	3930	3672	3349	3571	4366	3834	3853	3551	3747	3883	3770	3982	4007	4133	3605	4011	3347	3340	4378	4005	4211	3818	3735	3641	4141	3237	3695
Lama5	2471	3208	3396	3823	4153	3904	3258	3182	2776	3402	3137	3353	3162	2998	2251	2881	3647	2724	2750	3088	2481	3118	3586	2902	2623	3035	2600	3544	3947	3269	2853	2793	1470	2733	2915
ENSMAUG00000015113	4087	3781	4199	4198	3813	3899	3944	4102	4570	3982	4014	4441	4255	4454	5168	4427	4418	4053	4558	4467	4397	4646	4521	4414	3954	4144	5753	4762	4505	4314	4391	4385	6078	3898	4346
Pcdh1	2637	3381	3622	3174	3351	3898	3253	3216	3099	3284	3074	3661	2861	3681	2913	3085	3530	2540	3121	3385	2353	2430	3321	2910	2441	3094	3483	3603	3333	2959	3161	2846	1910	2639	3214
ENSMAUG00000015268	3741	3882	4319	4096	3853	3887	3736	4005	4100	3923	3758	4514	4480	4266	4918	3914	4223	4025	4219	4238	4381	4746	4252	4302	3877	4061	4878	4127	4056	3823	4389	3912	4666	3858	3900
Rps9	2286	2262	2862	2467	2312	3881	2711	2954	3376	2623	3311	3179	3610	3552	5005	3611	2963	3153	2852	3571	4179	4096	3022	3071	2817	3482	4355	3412	2936	2953	2992	3185	6212	2522	3429
Prrc2a	2247	2755	3169	3263	3274	3877	3253	3301	3185	3242	3315	3576	3521	3488	3737	3273	3542	3287	3130	3391	3300	3638	3634	3013	2790	3151	3396	3398	3771	3602	3404	3142	1938	2787	3157
Anxa5	3927	3676	4319	3868	3869	3852	3451	3415	3863	3498	3609	4077	4116	3896	4149	3726	3877	3198	3878	3866	3813	4041	3810	3666	3537	3621	4704	3967	3829	3267	3812	3781	5192	3348	3633
Oaz1	2536	2499	3106	2863	2622	3829	2822	2830	2908	2690	2922	3074	3128	3314	4203	3090	3122	2595	2970	3288	3168	3423	3042	3085	2680	2992	3954	3228	3038	2790	3037	2990	5003	2379	2937
Rtkn2	4777	3534	3981	4763	5350	3824	3529	3500	4009	4164	3565	4300	3338	3574	2351	3330	4462	2577	3519	3934	2319	2658	4391	3634	4121	3659	3281	4388	4116	4044	3939	3377	1485	3788	4055
Shank3	2740	3251	3264	3294	3819	3813	3342	3308	3079	3481	3586	3823	3187	2994	2262	3272	3819	3124	2948	3045	2545	2959	3719	2866	3396	2953	2435	3559	3568	3586	2774	2872	446	3797	3452
Ddx39b	2881	2966	3335	3345	3302	3812	3072	3341	3352	3002	3298	3701	3672	3594	3817	3452	3404	2932	2881	3505	3282	3609	3584	3250	2899	3123	3818	3581	3585	3251	3390	3235	2747	3078	3317
Hdlbp	3010	3439	3516	3616	3529	3805	3571	3595	3572	3534	3926	3725	4021	3646	4233	3699	3503	3394	3304	3514	4962	4371	3924	3210	3152	3271	3381	3751	3837	3653	3017	3178	2260	3011	3512
Nfe2l1	3769	3505	3815	3925	3913	3793	3482	3447	3777	3662	3553	3890	4180	3685	3581	3536	3659	3216	3381	3543	3884	4022	3987	3666	3402	3226	3723	3915	4084	3628	3494	3466	2396	3500	3524
Rac1	3220	3077	3530	3288	3213	3770	3468	3565	3989	3557	3699	4280	4109	4074	4450	4159	4066	3745	4142	4492	4015	4460	4187	4231	3778	4238	5269	4441	4434	4203	4282	4194	4749	3661	4402
Mbnl1	4516	3846	4159	4409	4272	3744	3956	3929	4192	3806	3843	4265	4770	3882	4320	4230	4438	4017	3874	4469	4276	4508	4766	4328	4092	4187	4758	4701	4827	4410	4387	4449	3944	3958	4383
H2-Aa	2378	2146	2556	2353	1930	3731	3027	3294	3242	2876	4441	3654	3086	3807	6266	4060	3256	2698	2717	3471	5708	3953	3420	2930	2660	3024	3459	3486	3034	2963	2331	2857	3427	2444	2985
ENSMAUG00000017650	3001	2977	3397	3046	2911	3731	2878	3248	3499	2963	3261	3416	4075	3533	4381	3625	3295	2949	3189	3458	3871	3929	3349	3316	3160	3395	4101	3654	3353	2885	3270	3366	4271	2976	3781
Acvrl1	2806	2717	3472	2923	3237	3723	3007	2829	3237	3107	3108	3439	3350	3530	3501	3507	3475	2980	3073	3303	2492	3178	3353	3222	2847	2725	3891	3325	3597	2950	3449	3067	2982	2938	3161
Jup	2498	2987	3156	3260	3419	3707	3168	2758	2935	3094	2684	3070	3361	3066	2841	2793	3325	2781	2795	3015	2663	2779	3164	2880	2413	2762	3142	3107	3376	2893	3058	2610	1479	2419	2767
Gbp2	310	198	279	294	283	3681	2665	3081	3085	2069	5054	3733	3112	4316	8385	5374	2961	6737	4965	6855	7418	7527	7095	6037	5308	5174	7081	6768	5883	6929	6322	6197	4594	3685	5867
Lamc1	3027	3346	3441	3787	3727	3677	3199	3354	3052	3262	3421	3679	3487	3208	3267	3429	3589	3147	3170	3521	4004	3866	4242	3094	3127	3031	3133	3891	3789	3425	3131	3360	1809	3110	3341
Gpc3	2955	3068	3509	3322	3084	3659	2906	2967	3419	2735	2858	3416	3022	3198	3445	3272	3332	2979	3361	3435	3327	3036	3317	3000	3034	3025	3978	3681	2935	2764	3453	3383	3784	2728	3136
Jcad	3505	3308	3017	3340	3585	3659	3430	3067	2914	3735	3389	3791	4027	3057	1923	3165	3708	2254	2413	3065	2549	3324	3550	2547	2710	2663	2251	3458	3407	2907	2831	3025	332	2866	3433
Clstn1	2330	2926	3242	3350	3217	3653	3173	3127	2914	3109	2874	3529	3581	3127	2615	2886	3553	2599	3185	3340	2510	2999	3671	3006	2607	2975	3025	3317	3447	2949	3254	3212	1170	2945	3192
2610507B11Rik	3564	3327	3532	3863	3732	3648	3237	3307	3075	3049	3416	3648	3365	3051	3053	3429	3462	2928	2950	3306	3905	3701	3856	3232	3150	3084	2965	3606	3335	3271	2660	2963	1258	3164	3533
Sec14l3	3803	3902	3896	4315	4081	3645	3499	2763	3131	3422	2991	3033	3260	3576	2429	2513	3398	2151	3787	3498	1376	2434	2945	3245	3236	2904	4283	3251	3561	2725	3298	2881	3026	2188	3074
Ets2	2949	3452	3837	3516	3936	3630	3743	3900	3784	3702	3633	4091	4149	3965	3631	3677	3884	3379	3497	3750	2879	3099	3838	3459	3153	3704	4112	4247	4133	3383	4008	3990	2712	3221	3714
Hnrnpu	3218	3069	3641	3525	3277	3599	3492	3699	3723	3447	3734	4046	3912	3906	4842	3888	3925	3805	3795	4209	4692	4568	4145	3901	3664	3775	4516	4304	3959	3909	3624	3895	3740	3334	4119
Lrch3	2668	2684	3348	3067	3112	3593	3128	3191	2897	2711	3532	3510	3341	3569	4368	3574	3468	3294	3340	3617	3755	3973	3746	3193	3103	3247	4043	3835	3335	3335	3280	3433	3475	2894	3371
ENSMAUG00000019015	3055	2948	3582	2919	3155	3577	3238	3129	3468	3241	3524	3563	3803	3999	4605	3670	3487	3098	3286	3310	3998	3939	3330	3578	3430	3400	4703	3688	3310	3182	3256	3461	6227	2735	3174
Akt1	2852	2736	3077	2995	3063	3573	2978	2961	3247	2951	3107	3274	3536	3374	3503	3204	3235	2772	2911	3150	3133	3465	3197	3193	2750	3024	3639	3414	3460	3117	3092	3073	2962	2670	3087
ENSMAUG00000009645	2512	2752	2817	2848	2938	3569	3620	3322	4015	4189	2996	3717	4268	4615	3649	3446	3826	3113	3855	4101	2980	3452	3509	3866	3550	3241	4975	4149	4604	3391	4275	3711	4124	2913	3588
Ywhae	3195	3378	3874	3609	3245	3564	3355	3776	3763	3425	3521	4090	4015	3979	4965	3827	3811	3851	3879	4140	4283	4316	3914	3887	3620	3754	4948	4040	3939	3783	3978	3851	4677	3337	3810
Leng8	2876	3099	3680	3727	3589	3558	3367	3299	3283	3395	3156	3819	3688	3920	3330	3256	3863	2979	3381	3333	2716	3282	3557	3490	3157	3092	3598	3588	3948	3340	3496	3355	2310	3303	3472
ENSMAUG00000001186	2881	2474	3215	2767	2782	3546	3017	3260	3026	2913	3410	3570	2791	3870	4291	3463	3485	2926	3075	3256	3892	3800	3329	3081	3105	2999	3999	3504	3119	3145	2974	3032	3230	2387	3274
Itgal	1869	1659	2159	2136	2005	3544	2596	2886	2754	2350	4032	3520	2758	2852	4131	3890	3352	2659	2689	3426	2800	3899	3526	3060	2644	3309	3343	3773	2878	2954	2295	2751	1642	2776	3733
Ctsh	3048	2753	3408	2950	2980	3543	3149	2904	3451	3020	4043	3619	2846	3531	4971	3700	3399	3077	3535	3991	4531	4381	4145	3527	3329	3796	3897	3815	3809	3790	3035	3504	3883	2741	3820
Tle5	2722	2620	3177	2855	2868	3530	2643	2681	2872	2694	2573	3060	2980	3058	3146	2719	2999	2335	2794	2951	2305	2611	2796	2746	2524	2661	3560	2923	2938	2530	2800	2746	3215	2228	2586
Rps16	2594	2296	2935	2411	2452	3528	2584	2812	3079	2373	2891	3045	3352	3209	4328	3375	2920	2823	2705	3304	3639	3516	2881	2896	2657	3051	4224	3293	2799	2794	2966	3013	6525	2533	3273
Hnrnpl	2995	3139	3441	3264	3256	3516	3069	3244	3189	3025	3112	3698	3830	3573	3845	3408	3337	2897	3092	3425	3534	3737	3357	3362	2992	3089	3746	3599	3272	3150	3126	3253	3688	3035	3128
Srsf5	3428	3379	3963	3770	3660	3503	3303	3425	3643	3469	3272	3831	4390	3930	3801	3570	3919	3262	3773	3784	3087	3755	3565	3987	3570	3226	4499	3682	4020	3086	3905	3622	4639	3559	3355
Cltc	3556	3243	3366	3595	3521	3491	3501	3677	3553	3507	3909	4036	3651	3551	4201	3867	4006	3736	3665	3919	5388	4629	4387	3598	3576	3689	3804	4277	4064	3936	3312	3695	2388	3447	3855
Hdac7	3018	3011	3264	3532	3577	3488	3347	2880	3211	3427	2931	3572	3544	3029	2659	3144	3552	2746	2998	3122	2318	2789	3309	2904	3001	2768	3308	3013	3705	2945	3087	2805	2123	3258	3180
Anxa1	3267	3470	4094	3688	3246	3487	3233	3588	3405	3141	3642	3839	3805	3633	5196	3936	3851	4026	4203	4430	5055	4930	4305	3892	3761	4636	5495	3983	3879	3971	3734	4141	6030	3689	4367
Taok2	2981	2766	3209	3105	3286	3485	3123	3050	3105	3109	2982	3301	3255	3119	2884	3111	3222	2560	2714	2972	2619	2953	3083	2834	2896	2786	2920	3356	3301	2791	2925	2725	1682	2869	3039
Myh14	3256	3778	4163	4475	4684	3484	3487	2999	3348	3885	3026	3752	3706	3469	3050	3038	3664	2683	3643	3390	3155	3267	3537	3508	3032	2814	3239	3090	3967	3248	3023	3291	1893	3176	2961
Laptm4a	3085	3172	3391	3361	2957	3478	3058	3167	3596	3099	2943	3735	3454	3657	3932	3390	3417	2935	3494	3759	3242	3471	3661	3467	3480	3333	4650	3528	3641	3048	3765	3486	5271	3019	3367
Jak1	3455	3097	3217	3521	3360	3471	3396	3459	3507	3319	3899	4001	3815	3552	3732	3875	3840	3212	3191	3414	3635	3899	4048	3314	3366	3469	3502	4033	3911	3502	3311	3352	1808	3198	3739
Rasip1	2437	2480	3055	2732	2990	3449	2782	2852	3230	2757	2749	3318	2927	3445	2991	3176	3288	2570	2822	3089	2318	2698	2789	2695	2720	2769	3748	3361	2829	2637	3075	2964	2735	2677	2855
Dcn	3138	3717	4170	4289	3304	3427	4211	4249	3322	3551	2976	3493	6088	4350	5592	3811	3726	4511	4145	4347	5380	4508	3895	4139	3935	3273	4343	3393	4066	4012	4856	4170	5696	4236	3518
Irf9	665	648	797	775	753	3424	2711	2680	3061	2626	3263	3233	3182	3610	4194	3260	2871	4236	4288	5320	4170	4727	4736	4482	4140	4371	5807	4650	4685	4804	4736	4594	4493	3303	4316
Rps8	2453	2421	2906	2603	2427	3418	2560	2809	3043	2544	2837	2984	3514	3245	4457	3294	2775	2703	2732	2970	3459	3420	2737	2873	2804	2921	3952	3069	2754	2635	3044	2881	5844	2362	2813
ENSMAUG00000022253	3008	2595	3068	2918	2872	3404	2916	2850	3285	2867	3178	3261	3296	3324	3985	3222	3050	2966	3142	3415	3355	3586	3421	3174	2887	2979	3889	3523	3356	3245	3152	3237	3580	2780	3271
Actn4	2263	2571	2761	2914	3014	3393	2961	3008	2778	2827	3082	3156	3474	3188	3203	2786	3016	3011	2777	2851	3434	3941	3384	2786	2507	2532	3003	3531	3421	2917	2906	2792	1576	2523	2841
Tpcn1	3086	3096	3417	3495	3519	3392	2988	2762	2621	2718	2889	3142	2676	2487	2430	2758	3263	2029	2224	2601	1942	2342	3056	2457	2036	2562	2435	2504	2834	2272	2299	2289	1244	2689	2475
Ezr	2606	2537	2770	2718	2850	3391	2788	2763	3006	2641	3142	3382	2963	3063	3779	2914	2943	2725	2811	3257	3277	3367	3172	2938	2588	2676	2980	3223	2868	2915	2604	2932	1512	2647	2880
Prrc2b	2731	2952	2944	3507	3412	3386	3038	2966	2634	3141	3034	3476	3242	2689	2523	3066	3304	2780	2734	3073	3129	3326	3580	2843	2684	2768	2347	3335	3366	3350	2712	2675	921	2988	3126
Tubb4b	2663	2878	3384	3042	3152	3385	3091	2998	2943	3289	2712	3288	2889	3893	3792	3046	3167	2933	3178	2987	3002	3249	2888	3189	3188	2928	3935	2813	3115	2926	3280	2822	3546	2151	2763
Coro1a	1742	1447	1958	1717	1489	3369	2353	2410	2582	2246	3277	2929	2896	2840	4270	3276	2854	2319	2443	2984	2454	3524	2700	2864	2365	3555	3842	3058	2589	2572	2473	2551	3401	2163	3477
ENSMAUG00000018468	3095	2900	3357	3122	3200	3347	2670	2577	3096	2783	2709	3318	3006	3055	2533	2716	3111	2249	3131	3341	2142	2354	3159	2794	2723	2890	3645	3126	3105	2498	3063	3128	3126	2936	2962
ENSMAUG00000015456	2933	3575	3407	3597	3361	3339	3354	3534	3567	3386	3039	3250	2975	3039	3043	3458	3362	2783	3052	3130	2986	2763	3304	2945	2681	2719	3369	3374	2977	2576	2598	2677	1852	2889	2870
Vipr1	3164	3000	2687	2804	3401	3331	2995	2468	2741	3456	2897	2815	5805	2557	1901	2454	3076	1709	2125	2727	2289	2457	2411	2563	1753	1905	2585	2565	2740	2356	2849	2880	1228	2514	2345
Rps11	2164	2240	2727	2325	2253	3326	2576	2777	3055	2520	2966	3095	3514	3338	4288	3313	2945	2806	2731	3152	3504	3618	2841	2881	2913	3096	4210	3249	2795	2635	3024	2959	5452	2412	3027
Gnb2	2493	2392	2864	2581	2654	3320	2630	2559	2927	2646	2912	2969	3086	3275	3776	2998	2997	2686	2929	3072	3065	3171	3046	2958	2642	2966	3802	3290	3056	3030	2928	2879	3640	2394	3021
Vcp	2677	2713	3032	2895	2936	3306	2924	3208	3296	3043	3357	3452	3398	3512	4321	3279	3176	3078	3180	3341	4156	3904	3681	3154	2952	3056	3728	3531	3334	3234	3251	3161	3416	2778	3168
Myh11	2674	3174	4661	5105	3766	3288	3565	3957	2567	2631	2929	2865	3322	2719	3071	2751	3036	3274	2767	3134	2541	3364	2752	2214	2184	2267	2469	2879	2696	2637	2770	2723	1440	2720	2712
Pkn1	2334	2518	2752	2728	2753	3279	2681	2676	2754	2785	2894	3031	3047	3015	3043	2780	3084	2402	2687	2831	2659	2942	2845	2808	2363	2752	3146	2973	2963	2650	2735	2727	2574	2389	2761
Notch2	2531	2935	2848	3549	3241	3265	3109	2582	2746	2929	3463	3376	3390	2559	2391	3289	3390	2705	2471	3103	3097	3227	3882	3001	2798	3081	2717	3717	3542	3552	2622	3053	1561	3079	3530
Numa1	2437	2717	2726	3246	3256	3246	2939	2729	2900	2866	2910	3167	3304	2763	2648	3036	3122	2875	2631	3040	2703	2827	3099	2831	2553	2774	2677	3068	3259	2983	2771	2579	1514	2690	2936
ENSMAUG00000020351	2186	2198	2762	2335	2251	3232	2465	2660	2783	2324	2523	2765	3321	2981	3942	3077	2738	2765	2609	3028	3440	3330	2690	2780	2595	2770	3817	3049	2590	2571	2770	2963	5843	2508	3009
Ptprf	3189	3373	3337	4296	4266	3220	3355	2832	2734	3333	3204	3580	3101	2615	2182	2963	3492	2507	2835	3105	3107	3236	3912	2849	2843	2894	2323	3490	4007	3507	2794	2802	446	3120	3208
ENSMAUG00000008831	2442	2575	3113	2757	2451	3215	2542	2886	3121	2595	2709	3034	3295	3069	4122	2940	2788	2838	2849	3042	3419	3288	2700	2810	2662	2892	3686	2847	2769	2396	2904	3003	4925	2547	2887
Arap1	2493	2277	2840	2670	2695	3209	2847	2762	2634	2544	2884	2879	2462	3014	3089	2900	3034	2524	2668	2880	2800	2952	3060	2486	2483	2800	3077	2895	2819	2773	2544	2483	2237	2352	2829
ENSMAUG00000016150	1908	1971	2387	2176	1953	3188	2293	2360	2498	2183	2504	2765	3154	2967	3942	2822	2534	2737	2517	3008	3230	3180	2563	2562	2250	2488	3390	2789	2564	2433	2702	2503	4048	2102	2605
ENSMAUG00000011402	2135	2133	2613	2322	2047	3186	2350	2446	2681	2308	2629	2805	3378	3135	4102	3005	2664	2535	2510	3054	3636	3413	2464	2724	2431	2630	3653	2926	2562	2394	2693	2585	5625	1993	2719
Pdia3	2860	2720	2954	2911	2690	3177	3036	3257	3480	3070	3220	3489	3280	3520	4589	3465	3255	3279	3295	3551	4136	4077	3671	3244	3140	3100	4200	3543	3452	3033	3240	3332	3905	2822	3254
Arhgap45	2089	2107	2444	2294	2296	3174	2644	2447	2615	2629	2900	2994	3046	2954	3063	2876	3125	2541	2395	2802	2383	3163	2755	2751	2277	3036	2823	2738	2704	2647	2432	2663	1884	2364	3021
Csde1	3592	3558	3877	3652	3614	3170	3264	3678	3604	3629	3160	3858	3941	3715	3825	3351	3751	3088	3431	3663	3397	3776	3661	3776	3514	3387	3959	3692	3735	3279	3507	3509	3336	3083	3492
Epb41l2	3255	2980	3276	3448	3320	3166	2953	2905	2903	2745	3052	3225	3165	2792	2821	2979	3180	2687	2789	3114	2970	3047	3384	2726	2620	2811	2925	3308	3136	2819	2674	2960	1896	2869	3041
Flt1	2894	2938	2826	3222	3020	3163	3159	3240	2996	3558	3021	3611	4144	3191	2544	3096	3388	2753	2959	2944	2493	3210	3647	2873	2876	2717	2650	3111	3523	2757	3027	3232	1704	3196	2824
ENSMAUG00000012031	2510	2164	2504	2378	2145	3145	2422	2521	2748	2278	2908	2676	3385	2860	4006	2971	2640	2555	2358	2762	3301	3298	2628	2654	2456	2840	3617	2995	2559	2521	2685	2747	4850	2191	2868
Uba7	465	401	504	474	545	3124	2176	2320	2337	2173	3322	3032	2961	3020	4162	3465	2791	5346	4800	6131	4933	5551	6387	5376	4593	4980	5969	5974	5564	6360	5497	5648	3286	3856	5240
Afdn	3872	3370	3247	4051	3952	3121	3205	2727	2894	3484	3002	3437	3691	2772	2265	3232	3462	2683	2577	3185	2638	2713	3455	2891	2794	2714	2372	3141	3317	3055	2652	2640	814	2983	3131
Sod2	1631	1576	2263	1700	1506	3118	2611	3009	3141	2526	4346	3435	3550	3704	6494	4011	3158	3319	2166	3293	4829	6855	3023	2765	2215	2451	2849	3229	3080	2677	2893	2911	3841	2674	2851
ENSMAUG00000013223	2230	2258	2825	2402	2305	3113	2555	2823	2849	2516	3022	3023	3413	3247	4455	3383	2770	2841	2700	3106	3862	3664	2953	2763	2650	3020	3757	3021	2734	2723	2877	2895	5229	2306	2800
Cdc42	2822	2908	3304	2956	2800	3104	2964	3348	3502	2904	3320	3703	3362	3618	4382	3562	3473	3301	3556	3834	3871	4014	3690	3576	3540	3604	4580	3794	3483	3363	3638	3703	4432	3158	3678
Mmp2	2418	2621	3017	3160	2785	3104	2563	2653	2745	2546	2401	2672	2945	2778	2953	2646	2848	2435	2877	3119	3232	2620	3073	2510	2382	2579	3027	2789	2568	2391	2730	2783	2507	2463	2596
Arhgap31	3137	3183	3023	3678	3446	3104	3359	2734	2978	3284	3114	3234	3679	2914	2234	2885	3439	2759	2792	2873	2527	3028	3975	3051	2759	2957	2827	3399	3651	3052	2846	3110	1558	3230	2987
Ccnd1	2338	2589	3189	2492	2468	3102	2356	3520	2857	2486	2862	3530	1586	3451	3629	3267	3030	2715	2944	3279	2934	2590	2843	2368	2945	2505	3713	3835	2440	3010	2602	2582	1687	1950	3465
Ltbp2	2200	2750	2790	3173	3020	3101	2407	2485	2446	2281	2592	2713	2235	2184	2183	2481	2444	1947	2099	2516	3053	2979	2879	1841	1924	2133	2102	3150	2464	2031	2085	1995	934	2129	2048
ENSMAUG00000004294	107	62	84	72	92	3087	2016	2174	2375	1888	4695	3337	3081	3684	8310	5302	2430	8389	5952	9107	7934	8196	8465	7111	6684	6438	9237	7450	7012	9494	8079	7580	6839	4346	6935
Crip2	3117	3067	3533	3217	3346	3085	2679	2432	2854	2657	2356	2890	2950	3170	2959	2545	2929	2192	2940	3130	2111	2382	2716	2952	2668	2613	4161	2854	2936	2520	2912	2969	3838	2316	2684
Irf7	171	109	230	146	206	3071	2097	2332	2375	1572	3660	2523	3050	3470	7267	4118	2366	6177	4628	6859	8211	7196	5089	4852	4648	5124	6955	5833	4458	6864	5350	5728	5902	3663	5225
Cldn5	1925	1821	2313	1901	2159	3066	2102	2105	2289	2015	2144	2570	2163	2733	2349	2580	2422	2132	2244	2549	1647	2354	2287	2147	2179	1970	3007	2566	2459	2138	2736	2464	2891	1745	2412
ENSMAUG00000002860	2127	1831	2486	2057	2085	3053	2380	2469	2564	2266	2676	2720	2262	3132	3497	2687	2728	2339	2462	2589	3180	3177	2578	2465	2391	2433	3184	2734	2415	2528	2398	2386	2727	1759	2674
ENSMAUG00000007175	613	569	793	710	700	3048	2114	2533	2529	2077	3584	3003	2976	3297	5174	3639	2615	4788	4165	5436	5158	5752	3838	4718	3842	4358	5760	5169	4662	5420	4735	4961	3775	3339	4607
ENSMAUG00000015267	1986	2083	2438	2424	2264	3047	2443	2762	2401	2332	3193	2993	2751	2595	3183	2813	2843	2506	2312	2711	2798	3190	2849	2448	2307	2604	2558	2753	2851	2653	2132	2282	1413	2536	2954
Lmo7	4156	3999	3113	3621	3102	3038	3005	2718	3037	3241	2998	2965	4178	2411	2040	2426	3249	2501	3198	3067	2429	2897	3424	3425	3325	2684	3311	3723	3549	3167	3463	2704	1373	3086	2534
Tjp2	2706	2826	3016	3206	3123	3031	2930	2756	2986	3087	2741	3208	3114	2971	2408	2657	3117	2390	2840	2999	2476	2682	3218	2965	2658	2706	2845	2933	3218	2932	2971	2761	1895	2666	2830
C7	2272	2053	2416	2178	2168	3007	2620	2439	2718	2271	2481	2874	2568	2345	2998	3201	2416	3016	2824	2963	3940	3224	3125	2301	2342	2142	2531	2607	2397	2388	2673	2185	1172	2385	2303
Igtp	736	613	735	702	688	3002	2308	2459	2575	2148	3534	2958	2733	3196	4858	3695	2567	3780	3488	4030	4009	4307	4082	3914	3436	3316	4189	4140	3779	4120	3671	3464	2612	2769	3641
S1pr1	1791	1664	1964	1674	1857	3001	1989	2470	2262	2267	2573	2703	3020	2533	2496	2795	2616	2292	2079	3283	2520	2630	2312	1932	2077	1831	3097	2911	2188	2286	2584	2775	2580	1883	2762
Nisch	2446	2520	2736	2997	2957	3000	2518	2395	2372	2566	2465	2726	2928	2392	2116	2475	2815	2188	2126	2544	2298	2594	2802	2440	2164	2365	2140	2663	2939	2546	2341	2375	1240	2398	2568
ENSMAUG00000020948	1603	2227	2673	2450	2318	2989	2314	2195	2217	2026	1899	2372	2278	2582	2444	1979	2368	1595	2293	2055	1554	1854	2244	2126	1671	1894	2670	2222	2068	1729	2109	1994	2088	1712	1969
Mat2a	3189	3112	3196	3146	3057	2979	2912	3063	3289	2965	2935	3529	4861	3267	3124	3003	3258	2893	3097	3429	2873	3132	3269	3153	2888	2752	3765	3399	3470	3055	3803	3682	3751	3508	3477
Sf3b1	3247	2901	3015	3208	3054	2972	2964	3133	3029	2728	3182	3388	3508	3024	3128	3352	3439	2899	2849	3246	3305	3561	3558	3215	2972	3033	3192	3565	3513	3095	2783	3133	1596	3102	3377
Prx	2169	2358	2538	2295	2427	2969	2410	2461	2594	2590	2426	2902	1967	2834	2056	2300	2770	1526	2378	2139	1379	1692	2261	2107	2125	1930	2605	2223	2289	1745	2300	2158	1346	1908	2309
Cd34	3078	2621	3250	3019	2771	2963	2583	2709	2844	2360	2501	3089	2414	2889	2908	2926	3054	2161	2342	2936	2241	2314	2877	2436	2454	2836	3144	2907	2599	2313	2634	2630	2658	2721	2761
Brd2	2245	2332	2588	2530	2474	2958	2646	2621	3003	2787	3118	2984	3050	3039	3819	2913	2658	2795	2641	2969	3018	3224	3041	2869	2693	2756	3282	2902	2956	3008	2869	2806	2803	2459	2809
Zdhhc3	3546	3118	2980	3710	3349	2954	2682	2379	2758	2909	2528	2909	2697	2589	2451	2273	3137	2459	2527	2676	2542	2609	3193	2876	3122	2472	2389	2877	3149	2626	2540	2465	1697	2563	2663
Pdzd2	2615	2867	2491	3346	3206	2949	2815	2416	2615	2720	2853	2820	2808	2317	1987	2689	2781	1950	2052	2577	2005	2016	2916	2141	2150	2214	2149	3068	2739	2653	2091	2242	1122	2543	2694
Notch3	1855	2099	2230	2563	2792	2948	2486	2185	2305	2525	2329	2486	1883	2349	2049	2023	2635	2012	2090	2346	2029	2329	1654	1888	1658	2006	2003	2402	2769	2394	2409	2081	708	2097	2128
ENSMAUG00000011620	2200	2388	2559	2675	2632	2947	2550	2448	2643	2638	2495	2744	2941	2742	2543	2552	2883	2395	2485	2567	2229	2559	2603	2514	2261	2437	2536	2694	2930	2523	2419	2509	1545	2306	2525
Rap1b	2588	2581	2873	2712	2525	2945	2859	3093	3485	3044	3278	3572	3469	3454	4130	3481	3468	3137	3437	3710	3603	3919	3403	3456	3354	3428	4302	3668	3627	3250	3398	3569	4264	3205	3508
Hnrnpf	2352	2291	2670	2543	2532	2931	2749	2896	3103	2806	3188	3215	3226	3247	3997	3178	2954	3140	2987	3339	3737	3928	3195	3198	2974	3025	3677	3421	3225	3066	3038	3023	3352	2715	3189
Egfl7	2262	2068	2941	2420	2821	2928	2236	2331	2694	2193	2376	2688	3040	3025	2432	2684	2683	2326	2272	2608	1858	2420	2457	2167	2318	2317	3088	2680	2663	2300	2641	2622	3070	2709	2397
Pja2	3697	3034	3181	3521	3271	2926	2853	2957	2929	2928	2741	3227	3315	2811	2571	2762	3199	2563	2900	3034	2502	3014	3244	3026	2854	2768	3003	3285	3461	2873	3040	2988	1843	2799	3026
Prkar1a	2971	2919	3033	3075	2870	2920	2827	3018	3253	2819	2861	3368	3172	3112	3644	2975	3132	2877	3185	3404	3069	3287	3321	3167	2919	3037	3830	3363	3107	2889	3142	3301	3700	2831	3042
Smad6	2209	2338	2668	2405	2549	2911	2617	2345	2346	2399	2429	2193	2102	2904	2703	2256	2383	1967	2221	2336	1802	1850	2211	2340	1574	2246	3108	2727	2954	2359	2226	2111	1779	1682	2171
Cyyr1	3889	3746	4380	4356	3992	2911	3483	2960	3495	3430	3076	3317	3200	3056	2592	2662	3730	2258	2640	2925	2024	2743	3385	3034	2550	3288	2803	3125	3405	2126	2681	2745	1867	3082	2871
Tkt	2117	2385	2859	2620	2422	2907	2315	2530	2384	2148	2483	2638	2977	2874	3616	2529	2577	2280	2479	2612	3022	2971	2684	2546	2249	2634	3050	2628	2659	2513	2371	2334	2741	2137	2587
Cd93	2721	2481	2117	2697	2901	2903	2473	2423	2049	2480	2605	2774	2288	1819	1497	2466	2719	1843	1789	1850	1617	2449	2676	2037	2060	1974	1407	2676	2790	2109	2017	1958	159	2174	2357
Cav2	3086	3233	2881	3224	3068	2897	2676	2744	3391	3240	2660	3695	3471	3248	2782	3080	3517	2145	2720	3386	2302	2847	3076	3312	3552	2829	3360	4117	3390	3038	3889	3276	2730	3039	3199
Map4k4	2966	2805	2831	3235	3189	2896	2810	2916	2831	3027	3032	3080	2684	2839	2616	2720	3069	2592	2618	2853	2916	3033	3305	2652	2633	2502	2518	3153	3166	2865	2491	2585	1125	2454	3029
Ifi47	900	689	824	847	822	2888	2376	2642	2501	2100	3020	3290	2510	3102	3756	3408	2694	4401	4112	5302	3639	4218	4763	4139	4142	4064	5142	4417	4429	4321	4851	4483	3253	3131	4288
Gpihbp1	1794	1798	1674	1573	2002	2888	1893	1934	2315	2138	1828	2225	3805	2170	1973	2419	2350	1818	1662	2409	1846	1860	1769	2022	1741	1722	3130	2028	1780	1864	2530	2450	3395	1810	2232
Dlc1	2340	2601	2408	2931	3000	2884	2430	2392	2182	2483	2355	2693	2417	2213	1873	2105	2681	1992	2219	2509	2029	2173	2594	1968	2283	2057	1925	2573	2479	2167	2173	2089	698	2215	2254
Loxl1	1885	2015	2530	2365	2272	2882	2187	2549	2134	1857	2259	2500	1365	2272	2559	2266	2221	2161	2314	2190	2416	2433	2573	1759	1980	1988	2564	2318	1825	1976	2058	1954	1779	1524	2161
Fam120a	2421	2505	2719	2818	2682	2881	2718	2887	2803	2597	2740	2965	2991	2933	3204	3025	2928	2872	2751	3068	3297	3224	3105	2764	2613	2776	3156	3080	3061	2975	2766	2813	2081	2514	2836
Col6a5	2626	2275	2221	2479	2554	2864	2089	2212	2003	1772	2741	2137	1233	1595	1429	1664	2040	1548	1910	2063	1576	1647	2595	1731	1788	2021	1434	2992	1740	1601	1323	1818	238	1934	2195
Icam1	2166	2109	2344	2259	2420	2863	2384	2223	2667	2643	2694	2783	2768	2795	2920	2675	2660	2226	2426	2653	2702	2840	2781	2408	2236	2111	2452	2636	2826	2454	2574	2400	1292	2208	2190
Bgn	2191	2203	2905	2533	2424	2861	2382	2763	2396	2321	1903	2389	1872	2290	2500	2647	2264	2268	2615	2565	3767	3225	2540	1899	2355	1845	2458	2224	2178	2071	2378	2079	1875	1712	1823
Arrdc3	2301	1653	2052	2207	2198	2860	2346	3065	2522	2688	2657	4007	3427	2076	2341	3618	3495	2326	2209	3648	2495	2293	2642	1915	2301	2193	2842	2629	2499	2182	3200	3379	2281	2294	3379
Capzb	2026	2126	2566	2360	2245	2853	2398	2505	2572	2242	2634	2780	2671	2710	3480	2730	2729	2426	2539	2904	2824	3103	2760	2656	2407	2679	3434	2945	2616	2551	2645	2661	3122	2267	2822
Tubb5	1413	1537	2073	1670	1732	2842	2221	2555	2291	2151	2574	2695	2223	2972	3622	2551	2467	2455	2179	2277	3256	3061	2394	2268	2088	2184	2822	2504	2230	2337	2088	2114	2124	1573	2354
Myl12a	2111	2084	2729	2336	2501	2837	2287	2310	2529	2474	2385	2838	2761	2901	3007	2855	2767	2572	2777	3098	2909	3109	2761	2833	2648	2553	3697	2997	2855	2665	3062	2750	3967	2303	2686
Ifitm2	778	736	857	792	744	2832	2228	2519	2462	2079	2777	2707	2798	3151	4735	3278	2331	4588	4130	5199	4843	5192	4950	4656	4189	3775	6175	5174	4620	4658	4920	4813	6635	2907	4179
Hnrnpa2b1	2813	2944	3328	3206	2913	2828	2942	3431	3310	2981	2953	3493	3295	3231	4094	3341	3373	3214	3330	3497	3355	3365	3179	3097	3187	3025	4076	3154	3163	2831	3165	3237	3899	2890	3103
Adgra2	2358	2208	2643	2696	2676	2811	2402	2272	2212	2315	2263	2567	1703	2245	1934	2089	2431	1812	2141	2011	1663	1765	2335	1790	1870	2042	1946	2182	2190	1848	2011	1800	420	1735	2031
Hnrnph1	3277	3292	3402	3499	3342	2810	3129	3286	3498	3261	3050	3589	3261	3009	3209	3188	3496	2848	3059	3296	3085	3253	3695	3208	3004	3026	3213	3376	3475	3017	3165	3082	1947	2794	3431
ENSMAUG00000003299	1818	1653	1970	1735	1739	2802	2153	2234	2342	2035	2723	2509	2661	2740	3545	2890	2463	2455	2285	2753	3352	3302	2581	2636	2245	2764	3248	2833	2596	2524	2519	2560	3661	2136	2650
Col5a1	2026	2454	2913	3238	2843	2800	2501	2902	2119	2290	2295	2437	2248	2084	2599	2052	2303	2386	2183	2291	3944	2714	2643	1709	1782	1950	1879	2295	2121	2255	1877	2033	825	2046	2166
Myo10	2668	2559	2553	3225	2920	2799	2401	2276	1994	2227	2595	2473	2225	2022	1837	2345	2569	2191	2093	2687	2398	2479	3178	2136	2232	2215	1669	3007	2839	2654	2020	2192	507	2299	2416
Kank3	2394	2301	2288	2190	2577	2790	2245	1747	2368	2322	1950	2243	3200	2187	1915	2040	2374	1609	1925	1959	1676	1893	2018	2007	1859	1826	2481	2038	2106	1886	2249	2018	2639	2028	2060
ENSMAUG00000017174	3347	2700	2762	3228	3383	2785	2842	2249	2328	2582	2626	3046	2894	2246	1899	2838	2956	2143	2287	2770	2077	2367	3197	2645	2739	2395	2117	3205	3186	2914	2444	2377	788	2934	2982
Ctsz	1811	1780	2280	1935	1887	2784	2109	2235	2337	2094	2774	2582	2427	2488	3601	2588	2471	2580	2408	2997	3593	3305	2858	2749	2403	2799	3503	3004	2673	2840	2358	2512	3422	2261	2951
P4hb	2264	2212	2669	2574	2285	2775	2421	2542	2580	2438	2672	2589	2748	2762	3557	2589	2523	2636	2540	2525	3822	3253	2639	2417	2227	2418	2979	2614	2700	2628	2401	2499	3068	2076	2524
Atp2a2	2657	2661	3079	3413	2773	2760	2848	3490	2775	2765	2919	2746	3559	2700	3578	2740	2793	2771	2598	3044	3539	3283	2946	2728	2436	2388	2886	2814	2970	2977	2522	2865	1608	2527	2694
Iqsec1	2303	2526	2535	2935	2894	2754	2500	2348	2290	2499	2292	2815	3020	2381	2145	2579	2772	2204	2306	2419	2415	2716	2880	2391	2348	2366	2393	2672	2865	2618	2428	2406	1472	2440	2536
Gnas	2555	2705	3387	2935	2740	2746	2543	2896	2857	2483	2399	2983	2984	2906	3727	2721	2841	2478	2736	2906	2574	2874	2925	2786	2514	2833	3490	3022	2890	2722	2850	2888	3641	2367	2710
ENSMAUG00000000317	1648	1724	2207	1831	1785	2744	1949	2298	2369	1994	2329	2393	2858	2721	3736	2633	2261	2392	2131	2676	3145	3050	2158	2258	2223	2432	3437	2541	2167	2332	2240	2434	4842	1901	2396
Pkd1	2497	2285	2398	2975	2651	2743	2578	1812	2283	2267	2672	2507	2603	2032	1577	2783	2555	1885	1698	2347	2348	2212	3103	2237	2131	2036	2070	2935	2547	2648	1830	2059	1213	2621	2683
Prnp	2745	2459	2624	2551	2534	2741	2464	2535	2754	2726	2336	2989	3007	3031	2892	2869	2960	2494	2657	3130	2843	2647	3084	2739	3122	2488	3638	3212	3124	2752	3260	3007	3098	2544	2865
Fau	1844	1684	2183	1881	1793	2734	2006	2246	2498	1972	2367	2280	2608	2595	3447	2538	2218	2289	2140	2534	2627	2759	2094	2233	2173	2358	3264	2528	2163	2073	2382	2310	4969	1847	2331
ENSMAUG00000014958	2975	3162	3005	3146	3526	2734	2775	2412	2483	2871	2298	2943	3294	2515	1771	2320	2887	1963	2527	2752	2205	2281	2766	2612	2649	2480	2373	2931	3039	2579	2812	2627	1061	2469	2589
ENSMAUG00000008208	1876	1840	2328	2026	2072	2732	2253	1993	2372	2086	2155	2322	2838	2696	3068	2333	2452	2516	2254	2641	3096	3022	2274	2467	2124	2254	3164	2524	2566	2333	2600	2349	3694	1893	2342
Ralbp1	2859	2611	2967	2876	2834	2732	2587	2488	2861	2725	2479	2976	3345	2700	2422	2652	2785	2228	2456	2684	2227	2590	2587	2583	2563	2504	3063	2691	3021	2499	2835	2582	2633	2392	2671
Fus	2265	2399	2876	2804	2615	2726	2453	2768	2481	2284	2575	3028	2814	2761	3300	2876	2958	2703	2738	3263	2943	3225	3314	3103	2714	2706	3174	3064	2973	2667	2936	2891	2339	2832	2776
Ivns1abp	3635	3200	3352	3233	3805	2719	4147	3778	4033	4391	3791	4872	3966	4046	3590	3015	4013	2533	3368	3854	2771	2991	3610	3743	3646	3283	3939	4286	4590	2875	4102	3687	2599	2777	3470
Tbc1d9b	2089	2060	2245	2434	2379	2707	2371	2325	2217	2465	2457	2578	2462	2210	2413	2329	2496	2033	2163	2311	2587	2521	2653	2203	2070	2197	2192	2538	2597	2378	2228	2271	971	1981	2269
Kif1c	3611	3099	3282	3360	3964	2703	2073	2259	2315	2259	2173	2311	2186	2150	2314	1910	2253	1560	1843	1848	2072	1790	1925	2055	1740	1671	2023	1962	2079	1735	1582	1751	1570	1713	2148
Piezo1	1910	2024	2142	2468	2375	2701	2306	2247	2284	2345	2736	2740	2396	2352	2439	2631	2656	2572	2290	2694	2897	3264	3237	2426	2360	2335	2221	3095	3040	2986	2282	2398	1123	2366	2625
ENSMAUG00000018867	2141	2111	2374	2230	2098	2699	2180	2422	2498	2253	2631	2688	3037	2588	3630	2775	2482	2611	2364	2846	3234	3238	2577	2501	2463	2629	3324	2856	2472	2439	2612	2705	3640	2237	2781
Mink1	2149	2222	2448	2620	2628	2699	2311	2378	2193	2424	2364	2793	2432	2421	2088	2331	2648	1838	2103	2316	1821	2069	2377	2148	2123	2162	2233	2326	2531	2151	2241	2125	880	2192	2171
Stom	2256	2130	2626	2559	2418	2698	2455	2482	2478	2447	2635	2837	3188	2716	2718	2533	2707	2835	2557	3069	3070	3433	2985	2732	2328	2532	3014	2842	3078	2591	2897	2636	2973	2385	2349
Plxna1	2198	2290	2097	2565	2902	2692	2329	2063	1803	2314	2397	2392	1922	1869	1392	2124	2611	2084	1707	2202	1804	2439	2759	2110	1875	2073	1427	2533	2534	2631	1846	1855	143	2066	2360
Adar	745	744	942	945	985	2691	2219	2121	2066	2171	2948	2639	2700	2328	3068	2941	2510	3759	3250	3941	3722	4127	4289	3651	3436	3465	3752	3885	3873	4236	3529	3596	1909	3018	3807
Rps5	1742	1711	2178	1800	1714	2681	2001	2128	2263	1990	2263	2364	2768	2620	3547	2593	2260	2319	2121	2581	2832	2840	2237	2301	2108	2340	3200	2497	2251	2073	2327	2404	4355	1933	2389
Rpn1	2627	2320	2603	2478	2312	2679	2471	2440	2677	2560	2662	2629	2595	2737	3492	2712	2604	2349	2486	2643	2921	3018	2849	2616	2359	2580	3181	2753	2646	2571	2435	2590	2999	2234	2682
Mxd4	2482	2232	2385	2271	2283	2676	2209	2004	2035	2276	1702	2419	2691	2153	1924	2106	2280	1742	2136	2288	2079	2104	2259	2069	1940	1809	2295	2019	1940	1816	2168	2179	1806	2106	2244
Rassf3	2743	2569	2652	2680	2817	2672	2544	2467	2939	2535	2531	2734	2662	2622	2632	2590	2738	2072	2505	2763	2043	2272	2624	2529	2260	2384	3006	2701	2602	2282	2494	2404	2602	2148	2575
Glud1	2665	2535	2726	2764	2500	2667	2596	2522	2660	2497	2537	3059	2910	2899	3074	2863	2836	2453	2804	3032	3052	3133	3054	2894	2735	2922	3556	2974	2896	2851	2602	2854	2605	2459	2958
ENSMAUG00000008621	3245	2644	2393	2991	3196	2666	2619	2406	2477	2486	2665	2565	2881	2303	1929	2349	2731	1959	1945	2310	2073	2315	2657	2169	2247	2136	1996	2647	2770	2360	2057	2200	691	2257	2341
ENSMAUG00000021593	1674	1723	2033	2020	2149	2664	2290	2250	2311	2453	2733	2621	2588	2546	2981	2734	2663	2583	2263	2599	3179	3302	2505	2545	2388	2422	2754	2647	2965	2636	2193	2402	1383	2043	2554
Tmbim6	2478	2281	2167	2338	2264	2660	2493	2356	2541	2390	2642	2806	2822	2701	3037	2628	2625	2333	2522	2865	2757	3078	3082	2793	2770	2594	3192	2959	3040	2707	2915	2808	2103	2252	2888
Hipk3	3297	3094	2954	3517	3241	2656	3010	2844	2836	3031	2869	3126	3291	2532	2595	2991	3168	2862	2675	2936	3222	3085	3383	2954	2692	2963	2951	3231	3352	3363	2750	2940	1903	2859	3149
Zfp36l1	2105	2493	2508	2608	2544	2655	2420	2501	2577	2436	2647	2764	2583	2481	3407	2797	2543	2774	2669	2370	2869	3100	2817	2706	2462	2649	2959	2580	2888	2479	2544	2497	2430	2363	2301
Uba52	1934	1859	2350	1903	1912	2648	2171	2234	2282	2057	2406	2470	2756	2720	3544	2681	2323	2404	2320	2725	2924	2955	2446	2523	2256	2406	3428	2628	2555	2373	2542	2538	4089	2049	2461
ENSMAUG00000014274	2260	2168	2281	2326	2231	2636	2140	2262	2234	2093	2003	2709	2939	2099	2417	2395	2306	1646	2440	2547	1712	1802	2413	1962	2216	2077	3070	2431	2180	2084	2525	2731	2962	2184	2321
Rnf10	2005	2132	2321	2366	2241	2634	2438	2321	2370	2288	2436	2641	2342	2650	3056	2401	2432	2149	2384	2505	2600	2767	2601	2543	2171	2482	2830	2490	2513	2319	2264	2265	2183	1992	2496
ENSMAUG00000008156	2476	1558	2291	2297	2281	2628	2551	2246	2753	2349	2388	2540	2804	2780	2718	2339	2494	2279	2361	2347	2305	2377	2424	2550	2307	2452	3318	2513	2366	2231	2526	2446	3699	2096	2429
Gm9844	1770	1758	2212	1946	1805	2626	1824	1951	2188	1887	2047	2331	2534	2317	3306	2360	2127	2132	2232	2364	2704	2534	2162	2098	2117	2205	3096	2236	1964	1728	2322	2084	4634	1629	2131
ENSMAUG00000013310	1572	1582	2077	1688	1579	2624	1903	2227	2289	2025	2489	2475	2327	2626	3860	2675	2278	2260	2409	2642	2885	3093	2455	2471	2192	2500	3427	2661	2287	2387	2395	2391	3713	1875	2494
Ubr5	2473	2298	2366	2755	2855	2619	2479	2341	2408	2478	2823	2695	2797	2277	2231	2672	2673	2364	2007	2405	3050	2898	2961	2312	2387	2218	2204	2786	2837	2628	2040	2184	1336	2323	2737
Dab2ip	2480	2315	2364	2759	2865	2612	2484	2142	2468	2584	2439	2546	2933	2388	2135	2159	2563	1969	2181	2230	2112	2543	2440	2217	1962	2050	2248	2619	2785	2272	2178	2010	1493	2234	2013
ENSMAUG00000020019	2846	2635	2760	2884	2724	2610	2533	2805	2829	2586	2865	3110	2612	2730	2924	2825	3000	2619	2868	3111	2732	2582	3367	2876	2937	2890	3205	3310	2921	3103	2815	2859	2054	2612	3265
Cic	1540	1813	1932	2035	2049	2597	2052	2070	1954	2129	2140	2152	2484	2241	2123	1938	2357	1890	1948	1954	1909	2291	2062	1919	1678	2005	1876	2022	2396	2111	1852	1887	964	1896	1936
ENSMAUG00000001230	1394	1406	1432	1465	1304	2597	2449	2327	2723	1943	2533	2364	2880	2728	3872	3104	2305	2753	2634	2898	3802	3379	2857	2428	2139	2460	2874	2837	2825	2762	2539	2551	2679	2265	2323
ENSMAUG00000019903	2943	2733	2785	3161	2958	2592	2471	2382	2517	2413	2592	2782	2818	2540	2209	2619	2981	2131	2443	2708	2274	2521	2881	2601	2467	2526	2625	3117	2913	2587	2364	2438	1098	2697	2971
ENSMAUG00000016402	1870	1655	2114	1871	1797	2591	1920	2052	2315	1863	2103	2198	2647	2425	3205	2361	2063	2082	2023	2404	2660	2526	2006	2085	1938	2104	2878	2373	2018	1963	2052	2182	4563	1857	2188
Cttnbp2nl	2562	2670	2280	2453	2693	2590	2630	2447	2474	2798	2549	2771	3809	2780	2178	2722	2836	2401	2429	3300	2699	2522	2796	2588	2476	2478	3049	3097	2591	2967	3104	3066	1729	2272	2758
Serf2	1928	1824	2226	1935	1965	2590	1962	1939	2268	1919	2005	2263	2155	2487	2840	2125	2135	1920	2164	2405	2365	2399	2225	2191	1983	2153	2942	2339	2110	1929	2092	2255	4168	1766	2063
Ptprb	3715	2145	2117	3329	3488	2578	3132	2040	2657	2118	3460	2531	2297	1743	1492	2927	2884	1921	1780	2406	2817	2576	3799	2456	2834	2515	1915	3941	3574	2781	1934	2166	663	2768	3008
Sfpq	2512	2320	2665	2619	2514	2571	2384	2559	2680	2358	2749	2816	2686	2515	3105	2932	2750	2452	2394	2747	2836	2806	3081	2611	2540	2612	3117	2976	2677	2926	2384	2591	2466	2288	3051
Ppm1f	1780	1759	2183	2058	1918	2571	1974	2302	2054	1980	2175	2523	1946	2372	2060	2163	2313	2091	2129	2339	1909	2357	2321	1894	2206	1816	2373	2430	2162	2104	2192	1930	1332	1885	2149
Adra1a	1740	1770	2436	2194	2073	2568	2201	2390	2093	1858	2567	2625	2339	2625	3401	2751	2480	2479	2487	2831	2869	2951	2817	2443	2303	2387	3276	3112	2360	2748	2519	2678	2746	2075	2545
Isg15	65	56	118	74	122	2567	1709	1692	1875	1531	2842	2280	2290	2685	5359	3210	1859	5331	4749	5776	5449	5613	5000	4994	4571	4156	6691	4639	4201	5227	5479	4895	6630	2882	4104
Col5a2	2394	2385	2768	2805	2651	2565	2229	2581	2078	2181	2133	2274	2203	2132	2522	2238	2168	2199	2286	2407	3585	2428	2577	1901	2021	2046	2254	2380	2107	2157	2100	2262	1455	2073	2130
Grk5	2643	2380	2214	2484	2444	2558	2351	2252	2417	2446	2259	2609	2650	2460	1975	2524	2637	2268	2418	2473	2082	2372	2601	2424	2341	2029	2444	2450	2589	2249	2611	2266	1552	2350	2417
Lgals3	2544	2399	2981	2555	2654	2558	2537	2336	2465	2291	3239	2696	3121	2889	4189	2997	2659	3038	3003	3323	4236	3972	3211	3200	2862	3330	3727	3131	3279	3092	2926	3198	4400	2610	3336
Cyp2e1	2909	3114	1973	2135	2313	2555	2959	1624	3404	3096	2125	2162	4019	2875	2332	1738	2935	1702	2205	2836	1070	1069	1895	2323	1727	1817	2304	2226	1794	1636	2304	2190	1615	2354	2086
Anxa3	2572	2350	2637	2628	2705	2555	2352	2429	2506	2269	2443	2662	2843	2559	2470	2677	2745	2496	2482	2884	2873	3014	2808	2744	2615	2506	3215	3080	3038	2671	2771	2789	3031	2398	2677
Serpine1	1875	1883	2141	2208	2295	2552	2315	2340	2208	2062	2587	2340	1893	2720	3345	2994	2450	2190	2577	2364	2418	3137	2835	1960	1690	2122	2700	2625	2124	2871	1608	1857	1568	1325	2044
Arpc2	1967	1997	2346	2178	2021	2551	2256	2439	2554	2185	2717	2764	2605	2823	3599	2887	2616	2437	2553	2854	2990	3074	2728	2695	2445	2804	3301	2781	2692	2572	2539	2688	3345	2200	2818
C1s	1367	1425	1420	1202	1114	2546	2691	2563	2688	2079	2598	2560	2748	2983	4202	3191	2410	3032	2554	3005	4096	3425	2666	2275	2010	2271	3116	2506	2754	2563	2456	2545	2825	2220	2116
Foxf1	1896	2196	2394	2054	2221	2542	2223	2382	2329	2221	2068	2791	2204	2760	2123	2528	2522	1953	2320	2603	1640	1689	2247	1834	2264	2196	2933	2530	2132	2194	2647	2593	1668	2055	2278
Fads2	2359	2204	2616	2437	2287	2542	2231	2034	2173	2078	2289	2261	1986	2618	2136	1988	2463	1707	2280	2241	1817	2103	2280	1931	2120	1966	2207	2708	2281	1814	2276	1740	1500	1629	1872
S100a11	1543	1631	2042	1765	1694	2542	1932	2110	2177	1851	2328	2216	2547	2556	3576	2626	2205	2432	2302	2460	3161	3156	2384	2252	2268	2460	3066	2370	2375	2358	2224	2362	4131	1849	2366
Col4a3	2907	2701	2392	3110	3256	2541	2219	2347	1860	2348	1961	2233	1720	1594	1076	1744	2275	1281	2236	2206	1381	1750	2504	1674	1933	1621	1270	2027	2000	1299	1802	1713	196	1992	1776
Supt6	1931	1940	2234	2157	2031	2540	2087	2215	2268	2187	2433	2458	2568	2337	2903	2460	2258	2254	2229	2600	2758	2697	2314	2207	2217	2242	2644	2481	2423	1987	2238	2258	2687	2039	2304
Anxa6	2154	2111	2524	2323	2190	2532	2115	2146	2002	1827	2193	2231	1986	2069	2655	2246	2138	1911	2221	2314	2389	2222	2493	2020	1957	2089	2569	2261	2089	1994	1946	2127	1564	1765	2369
ENSMAUG00000014663	3318	2653	2831	3099	3072	2531	2708	2520	2921	2600	2967	2897	2829	2696	2575	2751	2831	2233	2448	2641	2654	2616	3185	2732	2527	2688	2646	3159	3118	2862	2446	2595	2292	2557	2905
Sgk1	2003	2216	2403	2720	2387	2530	2032	2036	2231	2205	2131	2053	2138	2000	2303	2417	2395	2034	1984	2066	2193	2117	2099	1976	1619	2217	2215	1960	2063	2002	1878	1767	2037	1576	2041
Atp5f1a	1952	2198	2726	2310	2049	2526	2189	2663	2266	2079	2250	2304	2579	2756	3750	2322	2276	2230	2268	2605	2653	2776	2410	2400	2270	2261	3065	2439	2318	2210	2388	2386	3047	1939	2323
Arap3	1858	1902	2185	2111	2277	2522	2163	2210	2079	2112	2267	2416	1983	2221	1873	2193	2434	1949	1972	2117	1787	1963	2203	1865	1858	2057	2181	2297	2279	2068	1983	1969	764	1829	2206
ENSMAUG00000014504	1395	1251	1586	1468	1129	2517	2069	2334	2243	1976	2757	2554	2144	2656	4502	2848	2334	2080	1992	2344	4036	2777	2330	2002	1843	1957	2563	2309	1989	1875	1794	1977	2911	1637	2061
Pxn	1616	1943	1977	2057	2094	2500	2115	1984	2183	2101	2242	2367	2511	2227	2181	2085	2322	1953	2141	2410	1906	2378	2530	2078	1978	2233	2554	2432	2483	2287	2194	2159	1708	1964	2186
Ptpn11	2626	2421	2364	2685	2700	2495	2333	2386	2447	2535	2641	2609	2636	2323	2316	2313	2695	2053	2092	2344	2341	2528	2573	2288	2215	2195	2356	2634	2578	2288	2181	2168	1392	2140	2360
Ptprs	1514	1811	1968	2306	2047	2494	1778	2037	1558	1632	1919	2064	1869	1770	1596	1802	2013	1621	1594	1804	1650	1712	1895	1435	1396	1620	1545	2034	2023	1946	1699	1666	501	1635	1844
Cyth3	2577	2558	2525	2607	2723	2494	2437	2427	2572	2499	2429	2809	2939	2627	2046	2693	2858	2143	2319	2686	2033	2198	2726	2461	2258	2379	3015	2667	2550	2466	2647	2629	1676	2439	2522
Ehd3	1300	1550	1794	1511	1586	2485	1902	2076	2002	1987	2075	2204	1760	2399	1915	1840	2084	1937	2152	2700	1574	2121	2235	1692	2132	1822	2394	2518	2132	2125	2151	2071	1152	1966	2125
Atp11a	2813	2468	2329	3135	3080	2484	2580	2057	2061	2401	2479	2789	2353	1955	1833	2753	2657	2088	2074	2562	2593	2693	3345	2411	2605	2124	1751	2821	2893	2852	1867	2374	434	2524	2655
Clic1	1863	1665	1957	1847	1771	2480	1840	1927	2127	1977	2204	2335	2350	2556	2892	2374	2199	2180	2112	2325	2530	2703	2274	2386	2134	2207	3072	2297	2219	2195	2235	2169	3351	1900	2244
ENSMAUG00000008381	2573	2528	2625	2688	2576	2475	2432	2635	2736	2511	2514	2886	2739	2508	2791	2658	2725	2516	2614	2699	2814	2803	2834	2583	2492	2633	3034	2979	2767	2603	2492	2637	2326	2423	2636
Vasp	1724	1556	2117	1824	1815	2474	1953	1990	2128	1934	2309	2185	2234	2513	2721	2276	2238	2037	2089	2102	2317	2510	2288	2126	2017	2241	2705	2322	2392	2112	2049	2052	2845	1803	2085
Notch1	1587	2030	1912	2206	2159	2472	2236	2265	1901	2261	2317	2413	2309	2141	1879	2167	2424	2234	2030	2247	1959	2311	2568	2020	2061	2025	1837	2602	2612	2283	1979	2057	467	2196	2298
Ddx3x	2425	2389	2255	2492	2541	2470	2366	2355	2471	2485	2506	2546	2538	2220	2233	2315	2473	2279	2251	2429	2633	2396	2732	1952	2245	2320	2041	2651	2826	2456	2220	2283	411	2259	2457
ENSMAUG00000001317	2298	2326	2672	2473	2244	2468	2159	2462	2527	2155	2285	2592	2376	2612	3067	2321	2498	2028	2373	2416	2568	2505	2513	2296	2138	2279	3042	2786	2383	2273	2287	2361	3033	2241	2387
Cadm1	2414	2582	2708	2631	2880	2467	2426	2300	2289	2182	2276	2647	2186	2258	2119	2366	2466	1576	2324	2422	1781	1944	2557	2149	2252	2112	2470	2559	2223	2081	2372	2251	1567	2131	2399
Ube2e1	3313	2447	2809	3462	2415	2465	2415	3278	2665	2438	2551	2732	2948	2770	3167	2749	2613	3218	2776	2977	2637	2670	2611	2744	2567	2554	3521	2834	2628	2453	2839	2683	4195	2358	2505
Dgkz	2259	2023	2521	2310	2435	2464	2244	2106	2174	2248	2194	2532	2228	2265	2219	2050	2403	1848	1849	2062	1789	1796	2150	1993	1922	2049	2262	2094	2149	1886	2053	1999	1387	2003	2168
Tm9sf2	2654	2565	2829	2706	2499	2464	2428	2719	2745	2613	2506	3046	2989	2874	2980	2678	2866	2377	2781	2959	2706	2848	3053	2753	2763	2727	3423	3088	2968	2773	2803	2844	3090	2535	2806
Atp6v1c2	2631	2382	2011	2881	3008	2464	2147	1663	2116	2156	1916	2464	2395	1700	1330	2175	2531	1673	1934	1992	1622	1747	2288	1953	2484	1880	1884	2572	2673	2255	2014	1949	918	2547	2274
Bmp1	2157	2578	2363	2649	2591	2457	2274	1903	2309	2292	1979	2142	2350	2015	1970	2114	2202	1753	2112	2170	2022	1871	2475	2299	2328	2004	2312	2286	2336	2308	2038	1907	1636	2331	2168
Txndc5	2005	2109	2357	2259	2162	2457	2102	2313	2302	2110	2298	2298	2429	2400	3078	2386	2161	2355	2191	2333	3689	2886	2449	2234	2047	2168	2590	2346	2259	2201	2300	2210	2504	1872	2142
Pdgfrb	1576	2052	2049	2212	2315	2456	1988	1822	1961	1876	1999	1949	2367	1844	1968	1779	2024	1617	1826	1919	2069	1843	2117	1723	1423	1648	1730	2049	2050	1746	1899	1778	880	1761	1635
Tppp3	3254	2875	3406	3157	2902	2455	2326	1785	2167	2017	1762	2548	2203	2321	2212	2050	2233	1672	2829	2429	1437	1700	2770	2314	2040	2574	3387	2027	2120	2060	2078	2680	2891	2369	2471
Nedd9	2455	2305	2248	2405	2543	2452	2211	2300	2217	2259	2308	2562	2419	2335	2210	2452	2399	1996	2271	2453	2549	2485	2707	2195	2211	2067	2360	2724	2472	2517	2281	2263	1506	2159	2405
ENSMAUG00000014128	2012	1923	2303	2058	1967	2451	2302	2671	2603	2398	2907	2960	2807	2930	4235	2966	2814	2845	2784	3185	3698	3692	3010	2915	2771	3076	3493	3119	2799	2878	2666	2846	3227	2404	3023
Cyp4b1	2217	2390	2279	2195	2334	2449	2433	2098	2446	2557	2236	2077	3294	2351	2332	1912	2385	1771	1926	2507	1481	1632	1922	2471	2030	1748	2960	2347	2061	1664	2197	2456	2479	2398	2247
Lamb1	1762	2200	1907	2326	2358	2445	1931	1910	2187	2231	2158	2298	4082	2262	2378	2373	2341	2240	1858	2270	3172	2784	2408	2381	2187	1815	2555	2458	2458	2135	2540	2586	1819	2646	2073
Pea15a	2240	2078	2319	2103	2077	2443	2195	2393	2441	2088	2221	2585	2020	2446	2703	2519	2394	2006	2156	2351	2195	2058	2275	2029	2193	2100	2842	2523	2210	2168	2290	2145	2077	1834	2338
Klf6	1712	1616	1993	1868	1879	2441	1814	2018	1983	2093	2405	2401	2715	2062	2534	2418	2352	2098	1966	2629	2404	2944	2182	1961	1939	2137	2361	2325	1992	2001	2318	2245	2674	1952	2406
Csf1r	1030	925	1420	1195	1118	2433	1900	2348	1859	1677	3001	2321	2162	2068	3106	2858	2312	2271	1850	2472	3452	3149	2548	2189	2051	2722	2340	2456	2337	2393	1958	2058	1365	1934	2746
Ano6	2120	2369	2334	2634	2461	2431	2275	2218	2316	2236	2224	2549	2698	2090	2169	2374	2528	2050	2171	2309	2370	2419	2526	2219	2094	2160	2243	2429	2508	2185	2146	2266	1391	2268	2270
Myof	2750	2763	2479	3024	2928	2429	2529	2368	2167	2468	2691	2752	3177	2116	2296	2810	2721	2515	2215	2534	3298	3230	3129	2539	2351	2544	2184	2702	3084	2841	2290	2346	955	2652	2565
Ppp1ca	1960	1754	2134	1864	1875	2415	1934	2030	2193	1971	2060	2293	2307	2327	2956	2203	2262	1966	2124	2455	2218	2357	2228	2363	2045	2175	2861	2423	2140	2038	2239	2158	2992	1834	2301
Lmna	2445	2483	3196	2780	2456	2406	2349	2227	2515	2186	2352	2830	2592	2746	2921	2416	2494	2181	2902	3210	2743	2534	3080	2717	2237	2550	3660	2433	2647	2688	2228	2780	2714	2339	2779
Adamts1	1987	1773	2322	2496	1935	2402	1791	1763	1655	1713	2047	2185	2222	1725	1897	1980	2065	1401	1511	2134	1811	2827	2296	1607	1286	1852	1653	2108	2104	1471	1945	1918	1307	2009	1624
Cxcl12	2267	2409	2773	2539	2415	2402	1946	1414	1151	1166	1698	1536	2258	1287	1896	1536	1692	1128	1211	1241	1680	2357	2235	1427	851	1236	1095	1889	1839	1027	1299	1156	1313	1962	1213
Pde5a	2532	2374	2140	2717	2733	2401	1907	1839	1802	2156	2266	2271	1642	1665	1326	2084	2168	1696	1722	1932	1786	1829	2449	1716	1904	1897	1453	2355	2119	2042	1494	1770	180	1781	1979
Tnfrsf1a	1618	1647	1925	1797	1761	2401	1937	2088	2288	1995	2341	2445	2146	2306	2764	2226	2264	2110	2121	2270	2189	2523	2241	2236	2174	2158	2609	2392	2482	2251	2095	2132	2014	2091	2185
Ptpn1	1093	1172	1312	1229	1166	2400	1681	1987	1955	1711	2507	2192	1956	2039	2633	2212	2025	1660	1649	1888	2166	2244	1995	1792	1610	1785	1817	2051	1870	1811	1634	1777	1245	1670	2018
Sorl1	2116	2004	2155	2459	2215	2397	2415	1986	2138	2168	2579	2476	2412	2045	2181	2648	2806	2107	1852	2240	2400	2601	2664	2295	2217	2579	1969	2592	2545	2639	1978	2037	1233	1996	2693
ENSMAUG00000018385	2394	2358	2284	2503	2291	2392	2391	2576	2494	2453	2391	2868	2700	2468	2959	2675	2743	2602	2682	2802	2957	3251	2877	2756	2610	2660	3094	2828	2736	2790	2706	2652	2174	2417	2700
Fkbp9	2056	1925	2300	2157	2073	2390	1985	2049	2144	1857	1912	2210	2185	2064	2300	2048	2106	1771	2079	2165	2197	2092	2292	2048	1988	1868	2518	2330	2122	1946	2206	2018	2151	1730	2052
Chd3	2454	2286	2277	2713	2673	2389	2135	2120	1949	2128	2264	2423	1947	1948	1931	1974	2309	1641	1752	1995	1995	2080	2241	1890	1929	1807	1744	2053	2102	1873	1642	1668	622	1826	2103
Eef1b2	1945	1829	2301	1969	1832	2387	1985	2097	2355	1906	2170	2235	2627	2316	3103	2294	2098	2022	2082	2415	2774	2595	2094	2129	2136	2137	2856	2350	2135	1951	2176	2221	4084	1797	2367
Tbc1d24	1813	1730	2206	1887	1895	2382	1951	1830	2162	1976	2119	2091	2384	2348	2910	2142	2357	2000	2097	2217	2471	2473	2173	2112	1923	2068	2741	2270	2271	2052	2148	2197	2967	1871	2067
Cldn18	2946	2552	2571	2614	2869	2382	2274	1819	2086	2193	1958	2546	2194	2171	1729	2032	2392	1498	2380	2456	1727	1911	2907	2212	2508	1983	2334	2682	2462	2250	2145	2279	1177	2079	2327
Fmo1	2090	1807	2309	1963	2061	2381	2478	2371	2480	2217	2215	2763	2890	2231	2101	2124	2474	2034	2410	2787	1811	2298	3055	2255	2380	2710	3550	2701	2737	1943	2759	3073	2041	2440	2596
Mrfap1	2076	2057	2460	2187	2073	2381	1997	2151	2273	1970	2041	2480	2195	2395	2810	2245	2288	1876	2266	2466	2196	2284	2233	2323	2235	2109	2997	2504	2263	2064	2291	2324	3402	2039	2296
Lims2	1843	2006	2182	2029	2195	2378	2302	1869	2158	2184	2083	2070	2871	2356	2208	2055	2281	2502	2340	2673	1958	2484	2617	2576	2254	2139	2955	2567	2798	2328	2398	2400	2647	2085	2162
Frmd6	2346	2298	2121	2326	2230	2373	2183	1917	2199	2253	2090	2315	2776	1963	1917	2030	2283	1830	2237	2415	1969	2622	2693	2366	1998	1717	2358	2526	3029	2306	2306	2028	1871	2732	2181
ENSMAUG00000001903	1392	1620	2138	1870	1865	2371	1815	1953	1751	1604	2122	2150	1832	2154	2828	2190	1982	2053	2118	2326	2375	2498	2323	1952	1807	2016	2405	2552	2048	1946	2104	2197	1314	1666	2165
Fbn1	2130	2370	2500	3162	2533	2368	2208	2499	1971	1771	2114	2317	2093	1719	2187	2469	2219	1995	1752	2256	4198	2607	2712	1660	1886	1918	1703	2530	2137	2225	1596	1991	1047	1960	2210
Sf1	1800	2029	2128	2236	2281	2367	2112	2285	2273	2184	2404	2455	2508	2410	2430	2160	2372	2271	2017	2308	2382	2557	2515	2403	2092	2151	2323	2472	2468	2335	2061	2195	1537	2044	2347
Thbs1	1082	1417	1663	1691	1351	2364	1760	2219	2230	2055	5864	3278	3047	2243	6710	4679	2154	4411	2539	3260	10017	7846	3230	2831	1894	2211	2045	2574	2343	3363	1827	2532	1909	2048	2031
Gns	1833	1924	1964	2186	1957	2359	2147	2256	2262	2151	2344	2450	2339	2340	2881	2430	2446	2356	2389	2499	3016	2746	2653	2360	2219	2273	2543	2624	2542	2381	2290	2295	1842	2015	2145
Atxn2l	1684	1859	1970	2083	2062	2358	2038	2025	2166	2180	2083	2324	2554	2260	2359	2011	2229	2008	2013	2196	2057	2438	2212	2236	1889	2117	2173	2206	2484	2088	2051	2081	1427	1965	2065
Stard13	2566	2434	2248	2537	2609	2355	2317	2086	2290	2316	2279	2572	2593	2233	2010	2225	2566	2128	2177	2396	2098	1910	2461	2141	2070	2206	2216	2552	2393	2309	2267	2298	1272	2257	2363
Flii	1692	1898	2009	2046	2069	2355	2054	2067	2056	2114	2218	2306	2328	2142	2362	2103	2201	1978	1988	2312	2247	2479	2420	2030	1901	2021	2241	2248	2466	2166	1955	2018	1304	1931	2046
Dennd5a	1931	1923	1980	2182	2145	2350	2091	2115	2227	2310	2544	2580	2393	2258	2399	2344	2512	2020	2091	2262	2217	2525	2523	2194	1896	2087	2229	2455	2559	2241	2143	2154	945	1947	2269
Ppp2r1a	1856	1825	2175	2142	2056	2347	2057	1848	1949	1800	1929	2267	2169	2259	2534	2065	2165	1935	2065	2262	2296	2353	2212	2187	1898	2026	2577	2289	2175	2155	2130	2111	2563	1907	2002
Arhgef15	2178	2207	2594	2412	2412	2344	2344	1966	2046	2064	2010	2417	2275	2076	1879	2003	2397	1691	2009	2113	1344	1846	2388	2082	1783	2166	2143	2002	2221	1830	2129	2206	879	2099	1949
Arhgap29	2597	2301	2191	2347	2435	2322	2319	2286	2402	2379	2198	2631	2199	2495	1833	2407	2621	2238	2339	2698	2073	2292	2947	2504	2575	2301	2391	2814	2715	2600	2451	2388	892	2318	2664
ENSMAUG00000014583	1630	1484	1832	1680	1588	2321	1741	1824	1956	1650	1957	1990	2404	2145	2812	2192	1869	1859	1789	2157	2510	2489	1866	1929	1928	2003	2717	2174	1921	1807	1965	1991	3941	1639	2052
Ctsc	2601	2083	2273	2480	2469	2320	2528	2521	3228	3018	3457	2980	3324	2800	4294	2952	2658	3143	2788	3196	5325	4633	3075	2925	2662	2986	3451	3135	3378	3028	2660	2974	3818	2712	2624
Rere	1815	2045	2133	2383	2185	2317	2122	2114	1973	2107	2106	2253	2542	2173	2050	2085	2460	1911	2068	2287	1985	2212	2359	2032	1813	2146	2097	2275	2477	2262	2139	2102	1483	1977	2234
Ripor1	1607	1948	1988	1935	2016	2317	2021	2005	1972	1988	2007	2109	2113	2113	1735	1952	2147	1784	1925	1984	1747	1974	2166	1797	1787	1915	1907	1963	2065	1832	1878	1760	1038	1906	1868
Rbms1	2467	2320	2237	2583	2476	2315	2344	2409	2464	2400	2289	2798	2601	2300	2263	2478	2630	2219	2348	2809	2503	2792	2809	2391	2450	2409	2714	2967	2804	2805	2696	2658	1851	2537	2813
Rab5c	1776	1673	1955	1800	1758	2312	1966	1941	2168	1834	2311	2249	2021	2309	3058	2245	2091	1963	2018	2341	2475	2399	2212	2227	1959	2131	2672	2344	2190	2129	2126	2098	2352	1807	2239
Unc93b1	714	742	854	786	753	2304	1712	1736	1748	1587	2721	2151	2062	2193	3416	2503	2071	2710	2313	3145	3182	3433	2918	2744	2286	2966	3167	2919	2704	3003	2366	2465	2491	2080	2970
Sdc4	2019	2067	2150	2234	1984	2304	2046	1992	2264	2268	2640	2671	3317	2429	3400	2565	2265	2175	2209	2641	3275	3204	2512	2476	2173	2040	2852	2531	2611	2399	2503	2527	3519	2296	2213
ENSMAUG00000004175	2295	2407	2526	2485	2504	2303	2376	2479	2573	2367	2119	2748	2811	2596	2668	2302	2543	2158	2340	2677	2479	2446	2467	2468	2342	2289	2846	2589	2524	2288	2415	2509	2635	2153	2292
Antxr2	2347	2072	2564	2290	2268	2303	2254	2108	2331	2157	2207	2495	1938	2244	2403	2469	2495	2094	2352	2555	2112	2024	2552	2110	2177	2399	2576	2750	2625	2362	2333	2343	1187	1843	2595
Rpn2	2309	1999	2355	2189	2035	2301	2061	2168	2223	2007	2293	2338	2315	2416	2910	2331	2319	2126	2125	2307	2940	2652	2481	2206	2204	2277	2729	2450	2261	2284	2262	2293	2296	1851	2362
Os9	2022	1938	2369	2156	2063	2299	2090	2031	2258	2037	2081	2366	2356	2294	2615	2265	2234	1985	2168	2377	2318	2281	2265	2266	2069	2191	2522	2192	2235	2154	2225	2106	2306	2011	2173
ENSMAUG00000012265	2610	2777	2684	2644	2878	2296	2226	2042	2368	2596	1896	2047	3844	2320	2442	2044	2324	2436	2383	2084	1919	2399	1890	2437	2319	2251	2807	1982	2441	2053	2550	2299	4435	2021	2008
Arhgef1	1433	1627	1853	1866	1777	2293	1861	1850	1887	1898	1991	2133	2150	2146	2118	1842	2165	1833	1927	2154	1672	2033	2079	2062	1876	1915	2239	2054	2194	2039	1832	1865	1264	1765	2017
Hnrnpul1	1588	1803	1930	2040	1988	2292	2093	1985	1913	1975	1976	2305	2132	1968	2067	2045	2170	1929	1979	2131	2118	2296	2142	2034	1788	1953	2053	2145	2107	2101	1981	1998	883	1828	2049
Cyb5r3	1823	1880	2046	2063	2094	2281	1854	1779	1866	1922	1793	2121	2441	1941	1772	2002	2060	1598	1934	1951	1654	1961	1903	1862	1745	1838	2013	1951	2009	1825	2080	1886	976	1872	1811
Dusp6	1455	1278	1462	1575	1574	2275	1459	1429	1682	1674	1864	1935	2627	1974	1976	1689	2055	1828	1665	2196	1776	2525	1932	1742	1806	1591	2040	1857	1957	1806	1633	2071	2224	2029	2004
Sdcbp	2059	2147	2255	2191	2040	2275	2181	2266	2501	2281	2586	2765	2963	2570	3495	2968	2536	2642	2721	2911	3378	3306	2884	2801	2775	2651	3529	3027	2652	2775	2658	2790	3552	2560	2610
Atp13a2	1457	1464	1718	1773	1757	2272	1654	1740	1656	1619	1894	1880	1716	1766	2040	1800	1864	1446	1579	1768	1949	1849	1805	1558	1439	1607	1669	1755	1853	1699	1560	1513	869	1379	1640
Supt5	1962	1837	2174	2246	2340	2270	2105	2079	2106	2271	2134	2362	2279	2162	2228	2046	2202	1891	2020	2212	2162	2287	2154	2088	2066	1838	2095	1919	2149	1932	1955	1849	1421	1953	2027
ENSMAUG00000021345	1530	1549	1873	1749	1709	2270	1767	1932	1784	1730	2032	1963	2013	2071	2477	2208	1976	1838	1889	2109	2358	2733	2090	2120	1780	2215	2395	2158	2361	1989	1899	1832	1759	1811	2151
Nckap1	2907	2619	2692	2851	2757	2266	2523	2516	2664	2604	2281	2788	2858	2471	2418	2535	2749	2291	2466	2552	2540	2657	2781	2561	2474	2409	2845	2778	2881	2553	2606	2584	2086	2420	2501
ENSMAUG00000007560	1618	1500	1998	1739	1703	2256	1703	1729	1765	1623	2072	2224	1936	2114	2914	2174	2052	1841	1809	2024	2057	2362	2072	1976	1857	2015	2536	2353	1937	1880	1876	1969	2671	1566	2133
Dctn1	1784	1759	2014	2135	2080	2255	2023	1832	1874	1960	1955	2061	2141	1941	1935	1923	2037	1793	1863	1952	1838	1932	2074	1876	1795	1855	2025	2077	2162	1929	1848	1896	1310	1679	1988
Eif3c	2027	1953	2098	2209	2050	2249	2075	2136	2121	2210	2231	2307	2468	2297	2623	2165	2230	2128	2081	2246	2455	2622	2237	2185	2152	2078	2558	2322	2261	2147	2065	2150	1821	1925	2193
Bcl9l	1811	2107	2103	2310	2342	2249	2059	1997	1860	2222	1886	2077	2274	1977	1691	1827	2178	1866	1814	1849	1602	2006	2332	1874	1697	1781	1714	2021	2340	2029	1900	1849	912	1822	1936
Szt2	2362	2498	2314	3196	3246	2248	2606	1614	1985	2442	2149	2363	2162	1753	1598	2168	2639	1733	1963	2093	1791	2184	2844	2294	2168	2101	1668	2108	2653	2637	1612	1854	888	2255	2091
Rpsa	1486	1387	1656	1517	1394	2241	1732	1862	1846	1699	2022	2016	2413	2170	3105	2334	1965	2028	1783	2053	2875	2597	1743	1887	1727	1906	2688	2201	1792	2074	1951	1908	3450	1519	1952
Snrk	1803	1819	2029	2012	2079	2239	1993	2139	2057	1956	2038	2453	2540	2123	1835	2301	2346	1848	1990	2503	1883	1910	2184	1762	2001	2007	2562	2538	2211	2183	2422	2798	1044	2086	2335
Tsc2	1999	2108	2198	2367	2352	2235	2171	1808	1876	2120	1933	2267	2514	1836	1661	1921	2289	1624	1788	1965	1557	1775	2208	1842	1638	1997	1948	1892	2037	1827	1804	1938	868	2079	1944
Chst2	1566	1506	1799	1607	1580	2234	1549	1494	1371	1341	1329	1696	1207	1552	1532	1414	1627	1461	1700	1388	1145	1121	1479	1353	1402	1410	1553	1433	1191	1428	1562	1448	779	1170	1436
ENSMAUG00000021254	2443	2372	2377	2258	2290	2232	2200	2397	2540	2359	2313	2585	2510	2451	2641	2324	2358	2114	2216	2388	2340	2389	2479	2242	2197	2229	2597	2588	2498	2133	2262	2285	2313	2078	2332
Dlg2	1648	1654	2094	1856	1801	2231	1902	2118	2200	1915	2230	2277	2443	2441	3401	2260	2116	2080	2045	2296	2993	2818	2310	2140	1908	2087	2851	2388	2177	2086	2121	2221	3497	1783	2202
Plpp3	2028	1880	2145	2010	1960	2230	1980	2095	2049	1706	1850	2251	1974	2115	2002	2026	2182	1738	1939	2064	1624	1569	2081	1750	1771	1934	2049	2230	1894	1867	2239	2022	1326	1764	1911
Edem1	2120	2058	2106	2164	2235	2229	2095	2171	2378	2277	2435	2563	2781	2324	2631	2349	2494	2123	2110	2469	2705	2691	2571	2255	2207	2391	2566	2564	2598	2360	2072	2277	1861	2190	2602
Tuft1	2499	2335	2383	2508	2628	2229	2226	2042	2364	2459	2019	2489	2467	2120	1727	2020	2461	1630	1972	2017	1403	1741	2281	2085	2013	2028	2251	2103	2598	1902	2340	2026	1398	2125	2057
ENSMAUG00000000531	2641	2460	2650	2624	2474	2225	2389	2362	2611	2370	2240	2719	2700	2338	2698	2516	2593	2189	2471	2807	2206	2550	2676	2420	2469	2440	3208	2731	2740	2396	2642	2600	2472	2167	2596
Wdr1	1707	1747	2228	2034	1922	2224	2051	2142	1946	1850	2286	2361	2203	2268	2818	2423	2187	2171	2040	2403	2573	2796	2274	2168	2100	2091	2557	2485	2155	2228	2236	2214	2031	1936	2155
Pcdhgc5	1449	1778	2100	2037	1917	2224	1925	1961	1919	1807	1771	2167	2008	2112	2127	1880	2080	1684	1942	2112	1754	1806	2102	1760	1679	1772	2091	2057	1932	1715	1850	1850	1647	1678	1751
Calm3	1800	1602	1957	1738	1761	2218	1779	1877	1803	1647	1853	1983	1937	1863	2379	1930	1947	1733	1885	2098	2012	1929	1908	1739	1658	1846	2445	1993	1807	1937	1890	1855	2377	1447	1981
ENSMAUG00000001483	1763	1879	2236	1996	1820	2210	1884	2048	2052	1848	1901	2119	2510	2213	2863	2263	2110	1909	1888	2196	2480	2300	1912	1938	1841	1974	2758	2010	1962	1734	2120	1927	3640	1633	1923
Fam174b	1927	1869	2189	2004	2091	2207	2013	1944	1989	2006	1684	2263	1854	2113	1822	1826	2140	1531	2051	2138	1297	1486	2005	1856	1810	1815	2288	1913	2056	1631	2358	2169	1664	1709	1907
ENSMAUG00000015366	1452	1821	1946	1822	1949	2207	1724	1853	1705	1840	1842	1921	2069	1976	1693	1849	1947	1586	1622	1573	1483	1679	1909	1596	1465	1638	1887	1838	1831	1702	1745	1697	630	1572	1624
Col12a1	3379	3314	3144	3747	3783	2206	2109	2226	2035	2156	2263	2432	1553	1897	1399	1689	2332	1278	2461	2288	2468	1892	3114	1950	2025	1799	1848	2401	2175	1979	1449	2353	482	2264	2437
Mapk3	1757	1643	1965	1849	1827	2203	1807	1706	1833	1807	1729	2048	2145	2025	1876	1861	1966	1727	1781	1916	1761	1933	1947	1992	1715	1877	2306	1957	2148	1757	2072	1907	2190	1714	1817
Glg1	2092	2084	2094	2338	2237	2203	2227	2084	2132	2244	2329	2387	2421	2192	1991	2226	2519	2038	2089	2342	2265	2390	2622	2151	2220	2163	2114	2498	2590	2379	2059	2201	1172	2099	2460
Ehd4	2485	1997	2193	2266	2170	2194	2243	2332	2447	2255	2218	2458	2480	2311	2476	2400	2425	2211	2242	2405	2398	2522	2273	2310	2204	2294	2722	2393	2540	2297	2504	2162	1989	2166	2264
Ctdsp1	1774	1732	1975	1936	1986	2191	1800	1829	1858	1960	1755	2095	2160	2090	2068	1985	1978	1687	1799	1931	1638	1945	1930	1997	1797	1810	2197	2027	2025	1827	1906	1873	1866	1681	1894
H3f3a	2123	1981	2344	2104	1946	2191	2076	2052	2263	1932	1987	2298	2228	2203	2707	2304	2199	2001	2193	2377	2231	2348	2195	2286	2111	2348	3006	2383	2149	2113	2173	2195	2907	2043	2429
ENSMAUG00000002622	2221	1844	2128	2108	1997	2188	2015	2142	2215	1823	2311	2256	1996	2150	2617	2197	2305	1996	2333	2412	2372	2393	2390	2131	2075	2321	2610	2581	2396	2181	2161	2230	2417	1976	2403
ENSMAUG00000010407	1463	1258	1665	1414	1369	2187	1484	1588	1807	1496	1828	1742	2092	1952	2643	1954	1664	1717	1538	1889	2325	2163	1611	1719	1594	1701	2313	1912	1668	1609	1735	1739	3198	1301	1740
Hadha	2125	1935	2347	2063	1951	2186	1839	2511	1949	1821	1808	2171	2926	2232	3127	2285	2035	2010	1764	2153	2198	2319	2229	2113	2152	1828	2640	2208	2039	1991	2242	2176	2723	2342	2292
Wwtr1	2458	2375	2600	2692	2616	2182	2282	2458	2713	2620	2133	2658	2479	2610	2344	2259	2499	2237	2450	2783	2162	2509	2683	2513	2307	2211	2748	2828	2845	2320	2582	2559	1938	2321	2415
Igfbp5	1742	1956	2638	3045	2233	2182	2492	3015	1969	2133	2330	2624	2025	2534	2927	2603	2006	1631	2167	2211	2421	2011	2812	1737	1774	1981	2026	2434	2167	2577	2333	1945	1334	1595	2332
Esam	1622	1687	2003	1938	2003	2180	1725	1659	1865	1789	1641	1825	2143	1929	1766	1802	1932	1390	1537	1601	1233	1609	1680	1507	1501	1532	1938	1718	1789	1309	1740	1534	1660	1390	1421
Hnrnpa1	1716	1695	2052	1961	1814	2179	1857	2112	1967	1786	1966	2291	2296	2191	2741	2468	2208	2207	2043	2357	2823	2633	2244	2088	2017	2012	2491	2344	1971	2002	2012	2086	2117	1845	2109
ENSMAUG00000019332	1919	1861	1815	2219	2062	2173	1964	2045	1898	1806	1894	2045	2449	1877	1742	1935	2153	1776	1826	1929	1838	2026	2135	1845	1732	1711	1697	2105	2160	1927	1992	1781	716	2013	1808
Itga8	2299	1970	2076	2453	2256	2170	1861	2002	1532	1730	1971	2184	2126	1544	1287	2085	2152	1929	1726	1796	2058	1979	2221	1664	1794	1800	1446	2282	2177	2346	1851	2078	356	1710	2056
ENSMAUG00000014385	180	202	208	154	241	2169	1288	1224	1412	1297	1882	1864	1626	1821	3374	2089	1227	3085	2503	3392	3055	3707	3612	3589	2644	3143	4763	3091	3350	3321	3484	2918	5013	1925	2961
Rnf114	892	832	929	942	916	2165	1681	1705	1912	1573	2584	2238	2230	2276	3210	2547	1968	2842	2568	3355	3196	3197	3084	2836	2735	2656	3511	3181	2904	3096	2916	2939	2649	2330	2760
Mapk14	1860	1847	2096	2044	2049	2162	2041	1907	2132	1962	1951	2220	2176	2066	2025	1984	2230	1635	1845	2142	1879	1929	2187	1962	1810	2067	2197	2103	2132	1935	1878	1963	1513	1829	2195
Fhod1	1636	1846	1976	2093	2106	2162	1752	1736	1815	1964	1708	1978	2026	1944	1588	1607	1967	1729	1683	1682	1507	1688	1723	1804	1558	1648	1778	1730	1827	1598	1908	1647	1198	1624	1685
ENSMAUG00000009207	2353	2200	2252	2351	2278	2160	2094	2186	2274	2115	2307	2390	2276	2316	2707	2193	2427	2031	2257	2455	2742	2480	2482	2406	2271	2202	2566	2492	2427	2254	2109	2214	1975	1954	2286
Snrnp200	2038	1875	1799	2201	1990	2159	2067	1958	1789	1938	2154	2241	2241	1917	1879	2222	2347	2057	1831	2174	2177	2424	2525	2032	2008	2000	2017	2293	2219	2211	1916	1984	952	1914	2067
Gm20521	2083	1907	2069	2065	2099	2156	1764	1812	2137	1864	1697	1917	2237	2110	2018	1701	2066	1494	1753	1928	1710	1727	1914	1887	1835	1844	2166	1821	1995	1732	1855	1820	1994	1682	1824
Slc38a10	1692	1608	1922	2005	1921	2155	1848	1775	1786	1753	1839	2014	1925	1948	1916	1982	2039	1763	1746	1960	1822	1890	1955	1744	1665	1750	1859	2212	2052	1910	1786	1840	1013	1733	1942
ENSMAUG00000012238	1442	1464	1502	1246	1325	2152	1563	1511	1610	1862	1592	2047	3227	1551	1437	1847	2008	992	1437	2045	1383	1167	1320	1191	1132	1416	2261	1590	1324	1451	1848	2176	2922	1227	2343
Kank2	1970	1987	2023	2266	2262	2149	1901	1721	1640	1943	1544	1833	1770	1686	1421	1559	1950	1606	1820	1661	1305	1466	1741	1578	1606	1346	1450	1663	1691	1566	1618	1414	423	1367	1553
Sema3f	1348	1671	1686	1586	1735	2146	1849	1905	2027	2062	1847	2183	2144	2119	1793	1946	2182	1715	1956	1719	1425	1714	1861	1659	1977	1740	2105	1907	2028	1710	1944	1804	1128	2132	1835
Sec14l1	1563	1753	1796	1874	2120	2141	2030	1975	2175	2341	2131	2121	2204	2333	2186	2065	2223	1989	1969	2201	2148	2212	2287	2077	1919	2038	2245	2148	2451	2230	2002	1965	1346	1895	2145
Gpi1	1511	1589	1941	1795	1634	2134	1763	1885	1774	1707	1930	2001	2101	2033	2545	1908	1836	1762	1814	1979	2133	2294	1909	1800	1598	1786	2164	2022	1963	1878	1753	1863	1987	1571	2006
Ctsa	1703	1617	1860	1778	1723	2133	1877	1752	1950	1957	2115	2036	2282	2085	2487	1913	1990	1935	1905	2160	2738	2227	2065	1998	2055	2015	2455	2301	2378	2181	2021	1990	1762	1915	2204
ENSMAUG00000006745	982	928	1505	871	817	2127	1648	1791	1660	1579	2490	1841	1646	2096	2771	2314	2253	1523	1657	1869	1661	2220	1639	2280	1708	3372	2519	2066	2192	2027	1636	1712	1943	1512	2638
Efnb2	1996	1745	2212	2045	2274	2126	2440	2194	2025	2203	2110	2529	2550	2184	2056	1933	2454	1671	1968	2223	1428	2026	2405	2150	2045	2019	2412	2504	2851	1763	2424	2264	1405	2087	1969
Oas2	230	184	231	222	242	2124	1664	2016	1778	2047	2589	2554	2132	2318	2339	2224	2170	3784	3630	4532	3309	4221	4981	4038	3451	3956	3961	4352	4968	4231	4131	4118	1444	3281	4206
Rbm39	2331	2057	2283	2360	2272	2120	2101	2318	2474	2149	2226	2427	2759	2307	2381	2362	2469	2188	2181	2450	2233	2356	2448	2186	2233	2188	2494	2382	2519	2185	2186	2339	1710	2279	2457
Slc25a3	1874	2072	2338	2181	1987	2118	1943	2142	2120	1945	1994	2096	2351	2310	2963	2227	2081	1957	2215	2260	2455	2535	2169	2061	2048	1965	2745	2217	2096	2082	2098	2132	2960	1805	2066
ENSMAUG00000014678	1360	1386	1529	1465	1374	2113	1763	1697	1834	1563	1932	1811	2129	2136	2631	2011	1916	1760	1751	2073	2458	2169	1948	1853	1772	1838	2366	2044	1875	1818	1925	1926	2687	1540	1708
Nsd1	2547	1994	2225	2617	2439	2113	2098	1948	2085	1921	2399	2247	2152	1832	1808	2417	2282	1815	1704	2059	2267	2064	2528	2061	2206	1931	2013	2570	2323	2205	1798	1863	1191	1979	2413
Ubqln1	2116	2040	2106	2156	2011	2112	1990	2191	2185	2231	2041	2294	2177	2232	2530	2071	2251	1927	2106	2325	2200	2444	2268	2201	2119	2019	2397	2281	2374	2139	2121	2133	1903	1905	2146
ENSMAUG00000009790	1535	1524	1959	1633	1528	2112	1746	1939	2082	1782	1960	2228	2530	2166	3041	2289	1924	2080	1949	2302	2601	2412	1988	2047	1968	2065	2894	2281	2038	1900	2168	2090	3963	1708	2077
Septin9	1314	1522	1736	1638	1631	2112	1661	1785	1594	1614	1874	1940	1940	1780	2294	2027	1861	1760	1703	1956	1833	2070	1907	1685	1554	1911	2196	1921	1780	1763	1765	1705	1399	1617	1941
Kpnb1	2017	1922	2136	2126	2050	2106	2126	2092	2115	2054	2116	2413	2234	2103	2450	2163	2248	2061	1878	1978	2651	2486	2171	2035	1983	1881	2150	2156	2104	2026	1891	1879	1637	1809	2129
Zswim8	1431	1637	1682	1803	1749	2106	1737	1776	1685	1748	1878	1941	1882	1809	1784	1752	2007	1860	1695	1840	1845	2004	2016	1711	1551	1736	1662	2099	2094	1840	1723	1712	820	1671	1757
Aqp5	1644	1708	1795	1663	2009	2105	1710	1537	1790	1585	1652	1876	1734	1945	1902	1418	1819	1291	1736	1808	1472	1519	1598	1815	1659	1524	2124	1836	1686	1620	1651	1703	2783	1304	1582
ENSMAUG00000020551	462	393	503	471	518	2099	1618	1882	1832	1650	2893	2479	2054	2104	3464	2781	2027	3884	3226	4269	3990	4231	4289	3455	3381	3169	3789	3917	3401	4144	3423	3676	1610	2620	3885
Antxr1	1814	2118	2059	2384	2150	2093	2027	2096	1890	1935	1969	2211	2158	1965	1843	1811	2124	1650	1873	2155	2181	1982	2589	1743	1750	1690	1945	2151	2202	1945	1834	1976	1265	2029	1983
Hnrnpm	1744	1768	2069	1959	1890	2090	1999	2047	2225	1845	1980	2194	2072	2276	2668	2165	2148	2007	2101	2294	2323	2402	2239	2205	2016	2086	2746	2343	2264	2131	2058	2107	2496	1724	2277
ENSMAUG00000016545	1478	1396	1662	1628	1452	2088	1559	1709	1896	1544	1757	1861	2169	1931	2551	1880	1779	1748	1675	1956	2350	2259	1758	1730	1676	1852	2325	1919	1715	1534	1738	1790	3131	1545	1871
Tm9sf3	2389	2379	2547	2744	2357	2081	2174	2420	2473	2266	2023	2658	2449	2242	2832	2241	2440	2146	2366	2601	2487	2687	2631	2384	2307	2350	2699	2698	2594	2515	2217	2459	2428	2262	2459
Elovl5	2132	2115	2247	2229	2245	2080	1938	2128	2176	1885	1923	2341	2082	2074	2187	2053	2207	1799	2182	2402	1989	2062	2500	2171	2081	2193	2632	2432	2308	2155	2153	2266	1772	2118	2305
Thrap3	1911	1869	2050	2046	2017	2080	2024	2007	1945	2007	2125	2183	2094	2034	2241	2174	2150	1913	1914	2204	2202	2338	2194	2066	1930	2012	2116	2284	2291	2192	1944	1873	1566	1885	2096
Phldb1	1734	1807	2034	2161	2123	2080	1854	1827	1811	1941	1744	2111	2062	1997	1717	1928	2086	1742	1822	1844	1553	1603	1895	1791	1668	1660	1996	1966	2081	1887	1844	1792	1100	1813	1984
Cgnl1	2327	2155	2199	2430	2486	2080	2121	2050	1859	2062	1764	2134	2082	1783	1548	1920	2054	1445	1695	2030	1604	1570	2345	1700	1888	1799	1795	2086	2195	1850	2015	1748	802	1765	2071
Slco2a1	1451	1696	1528	1805	1836	2076	2043	1712	1665	2137	1612	2009	2491	1631	1197	1735	2092	1594	1723	1992	1376	1552	1824	1541	1587	1557	1580	1694	1938	1801	1932	1855	527	2068	1757
Tagln	1468	1689	2371	2441	1858	2076	2071	2299	2045	1842	1835	1734	2666	2251	2586	2327	1970	2521	1847	1981	2322	2985	1716	1596	1511	1333	2445	1776	1807	1770	2088	1833	5944	1633	1338
Sidt2	1646	1464	1547	1828	1815	2074	1820	1731	1832	1776	2059	2097	2430	1915	2169	2069	2019	2050	1955	2343	2275	2325	2468	2283	1958	2017	2251	2255	2453	2393	2251	2168	1327	1979	2142
Herc6	247	203	220	202	261	2073	1552	1803	1782	1640	2840	2468	2395	2329	3364	3084	2154	4595	3709	5411	4710	4952	5115	4818	4157	4043	4752	5389	4667	5415	4510	4930	2850	3531	4705
Lsp1	1187	1041	1375	1284	1118	2073	1710	1981	1802	1584	2161	2032	2059	2059	3201	2340	1955	2161	2072	2696	2071	2975	2221	2415	2112	2585	2971	2320	2050	2207	2135	2204	2532	1864	2340
Mbnl2	2184	2242	2258	2374	2345	2072	1976	2350	2269	2164	2008	2397	2457	2181	2052	2237	2405	1953	2266	2466	2025	2114	2560	2141	2070	2129	2627	2672	2387	2144	2244	2372	1788	2109	2232
Alcam	2958	2548	2351	2776	2957	2071	2339	2053	2344	2394	2029	2504	2657	1962	1863	2074	2424	1689	2216	2381	1852	2087	2613	2393	2269	2232	2285	2531	2693	2311	2285	2238	1401	2263	2170
Reep5	2019	1985	2279	2071	2045	2071	1952	1931	2000	1950	1873	2262	2197	2202	2300	2008	2183	1735	2095	2380	1928	2254	2195	2222	2032	2089	2703	2145	2227	1896	2090	2092	2759	1804	2047
Pdlim2	1894	1615	1818	1714	1759	2067	1591	1406	1711	1550	1464	1747	1786	1796	1625	1535	1805	1370	1743	1549	1368	1360	1699	1598	1533	1564	2033	1755	1692	1517	1640	1564	2021	1443	1718
Lyn	1432	1317	1579	1534	1301	2062	1598	1732	1864	1509	2102	2070	1589	2212	2257	2083	1930	1656	1687	2168	1886	2320	1945	2133	1897	2007	2168	2355	1998	1829	1916	1798	1058	1654	2028
Pbxip1	1860	1580	2068	1972	1859	2061	1777	1768	1862	1739	1807	1983	2143	1878	2179	1924	1866	1708	1947	2142	1859	1874	2155	1992	1692	1848	2205	1941	2121	2037	1781	1979	1235	1904	1853
ENSMAUG00000011201	1387	1323	1694	1525	1478	2060	1639	1585	1688	1532	1660	1695	1982	1919	2433	1806	1667	1702	1689	1942	2279	2202	1705	1798	1561	1757	2461	1886	1770	1859	1715	1694	3050	1359	1728
Ipo4	1008	1034	836	1248	1235	2059	1262	1239	1736	1185	1298	934	1835	1976	988	1337	1358	786	1351	1863	1739	882	1995	814	1575	733	1609	862	1337	1729	1275	1263	1356	1063	778
Tcf25	1821	1787	2075	2046	1947	2057	1885	1863	1905	1911	1932	2115	2196	1988	2155	1927	2047	1750	1828	2102	1974	2016	2112	1962	1821	1839	2144	2146	2178	1991	1921	1978	1698	1775	1989
Spint2	1910	1869	2122	2077	2029	2056	1843	1696	2032	1990	1688	2052	2692	2124	2050	1934	2043	1844	1875	1951	1862	2061	1847	2203	1908	1832	2680	2070	2214	1898	2246	2085	3972	1886	1832
Pigr	2450	2936	2633	2838	2260	2054	2580	2469	1917	3630	1817	2871	1966	2392	2251	1994	1964	2326	2396	3258	2651	2792	4027	2735	2720	1935	2057	2009	2802	1999	2560	2445	1559	1897	2443
Nedd4	2542	2112	2007	2499	2334	2051	2003	1935	1924	1840	2055	2136	1929	1698	1532	2127	2225	1823	1649	1996	2299	2034	2532	1855	2022	1829	1569	2485	2282	2149	1740	1877	408	2007	2253
Hnrnpc	1957	1835	2070	1929	1826	2050	1903	2071	2180	1962	2142	2207	2244	2155	2809	2148	2166	2005	2118	2274	2378	2309	2226	2088	2002	2111	2744	2359	2279	2066	2031	2295	2785	1724	2242
Neo1	1995	2225	2416	2329	2154	2050	1850	1940	1882	1826	1783	2096	2050	1927	1954	1848	2063	1744	1960	1905	1876	1675	2220	1801	1758	1870	1979	2019	1894	1841	1883	1998	1811	1740	2052
Itm2c	1682	1480	1785	1699	1579	2045	1658	1721	1741	1588	1676	1875	1805	1903	2148	1867	1740	1519	1795	2075	1697	1798	1965	1837	1630	1862	2538	1908	1928	1784	1867	1833	2476	1524	1887
ENSMAUG00000017247	1060	992	1551	921	851	2045	1763	2024	1707	1541	2473	1943	1760	2332	3043	2395	2173	1664	1716	1945	1754	2340	1811	2415	1839	3509	2953	2197	2335	2379	1667	1871	2835	1666	2782
Rbpms	1993	1910	2074	2196	2076	2045	2001	1893	2090	1817	2051	2066	2202	2062	1987	2052	2111	1815	1937	2219	1898	2100	2271	1964	1773	1789	2330	2305	2335	2026	2047	2152	2237	2029	2096
Rpl5	1628	1748	2059	1909	1734	2042	1700	1942	1957	1749	1854	2103	2363	2037	2595	2215	1922	1861	1896	2022	2367	2112	1845	1804	1864	1866	2610	2027	1858	1646	2037	1958	3041	1541	1805
Csnk1a1	2029	1984	2203	2087	2006	2036	1993	2107	2173	1958	2015	2271	2075	2126	2374	2180	2182	1980	2137	2293	2355	2392	2314	2197	2018	2031	2484	2302	2196	2170	2123	2115	1932	1889	2230
Atp9a	1755	1891	2071	2111	2003	2036	1823	1764	1830	1623	1680	2047	1986	1799	1683	1759	1922	1380	1662	1796	1677	1759	1896	1736	1538	1626	1840	1877	1807	1713	1690	1728	989	1625	1772
Acta2	1798	1821	2835	2970	1894	2033	2422	2868	1958	1721	1826	1713	2698	2175	2853	2021	2083	2573	2170	2266	2210	2529	2058	1756	1613	1649	2519	1998	1835	1866	2212	2230	4712	1845	1527
Tmem59	2383	2127	2346	2294	2263	2029	1963	2053	2356	2055	1876	2384	2538	2146	2341	2134	2324	1938	2362	2506	1999	2201	2602	2394	2199	2255	3048	2609	2479	2237	2456	2515	3496	2245	2476
Rpl10a	1532	1382	1821	1505	1489	2027	1557	1751	1813	1538	1746	1894	2244	1972	2628	1999	1730	1710	1662	1923	2273	2232	1736	1824	1656	1730	2532	1937	1709	1665	1791	1830	3390	1475	1753
Zbtb4	1919	1827	1916	2041	2081	2026	1910	1757	1775	1746	1703	2062	1943	1798	1611	1796	2014	1550	1739	1808	1494	1688	2126	1748	1725	1686	1911	2040	2168	1857	1880	1717	1069	1676	1767
Adipor1	1904	1771	1801	1942	1942	2024	1817	1636	1857	1765	1783	1977	2170	1854	1970	1876	1897	1721	1766	1902	1953	1850	1854	1814	1729	1781	2180	1961	2041	1713	2030	1843	2221	1664	1714
Megf8	1531	1600	1975	1985	1880	2022	1684	1673	1492	1660	1443	1755	1708	1597	1562	1542	1752	1490	1641	1730	1451	1564	1653	1461	1427	1253	1560	1467	1612	1463	1591	1493	1008	1442	1502
Anks1	1545	1595	1704	1770	1843	2019	1728	1541	1582	1647	1677	1669	2148	1600	1612	1664	1778	1480	1547	1925	1657	1619	1886	1547	1476	1590	1818	1909	1765	1755	1580	1761	1254	1796	1730
Cnn3	1580	1547	1806	1784	1606	2019	1683	1951	1876	1700	1902	2133	1679	2141	2039	1929	1905	1713	1957	2074	1873	2018	2008	1759	1814	1823	2570	2246	1972	1792	2040	2024	2034	1570	1906
Ano3	1513	1395	1545	1567	1345	2017	1486	1723	1760	1477	1596	1839	2109	1898	2574	1942	1752	1783	1588	1960	2258	2225	1737	1696	1652	1745	2352	1920	1732	1707	1807	1843	2731	1487	1767
Col13a1	2093	1932	2091	2108	2295	2016	1731	1611	1917	1699	1615	2038	2178	1722	1525	1797	1996	1621	1643	1691	1492	1684	1771	1729	1674	1486	1920	1837	1968	1702	1951	1589	1842	1678	1640
ENSMAUG00000014689	1955	1705	2085	2019	1966	2015	1781	1844	1879	1738	1804	1998	1766	1905	2055	1885	1992	1570	1736	1811	1977	1931	1913	1822	1621	1686	1915	1959	1926	1757	1729	1743	1455	1701	1800
Krt19	3421	2753	2807	2818	2815	2014	2671	2220	2359	2414	2047	2433	3196	2740	2289	1929	2446	2091	2530	2202	2313	2452	2677	2617	2267	2220	2925	1989	2670	2556	1838	2638	3235	1679	2390
H2-T24	1191	1325	1436	1414	1350	2013	1810	1797	1819	1784	2184	2289	2071	1981	2160	2144	2489	2223	2542	2547	2251	2463	2664	2125	2206	2140	2514	2513	2688	2458	2402	2158	1537	1974	2301
Gata2	1568	1646	1889	1730	1761	2012	1785	1442	1770	1865	1553	1748	2461	1770	1478	1276	1813	1285	1682	1768	1102	1493	1608	1674	1403	1557	1964	1717	1759	1457	1744	1696	1191	1525	1569
Cmtm6	1670	1664	2004	1869	1894	2011	1858	1840	1922	1740	1899	2165	1883	1961	2197	1942	1926	1794	1865	1950	2333	2159	2031	1877	1799	1883	1997	2026	1972	1763	1910	1731	1440	1588	1779
Serp1	2265	2173	2325	2336	2062	2011	2118	2147	2391	2242	2293	2469	2437	2411	3019	2201	2283	2196	2537	2489	2451	2637	2459	2346	2197	2443	3048	2485	2581	2338	2399	2411	3336	1998	2282
Kmt2e	2043	1951	2038	2367	2232	2007	1949	1934	1861	2086	2133	2174	2226	1823	1677	2075	2363	2007	1790	2064	1934	2295	2444	2051	1937	1961	1652	2245	2426	2209	1800	1966	1072	1998	2129
Ncor1	2400	1948	2037	2529	2327	2007	2197	1912	1947	2034	2259	2113	1987	1669	1644	2197	2244	1988	1738	2113	2115	2081	2603	1890	2063	2000	1860	2271	2288	2245	1621	1914	1113	1869	2157
2310022B05Rik	1537	1560	1781	1804	1801	2006	1546	1560	1577	1591	1563	1814	1934	1643	1601	1518	1634	1672	1625	1538	1565	1702	1707	1581	1410	1493	1795	1793	1764	1571	1945	1567	1923	1410	1571
Adgrl2	1611	1862	1953	1971	2053	2004	1826	1967	1874	2066	1799	2221	1916	2089	1502	2017	2210	1744	1772	1928	1644	1973	2153	1638	1556	1848	1820	2200	2056	1999	1819	1844	839	1798	2089
Huwe1	2541	1871	1747	2345	2290	2003	2020	1740	1797	1825	2384	2175	2046	1676	1617	2261	2074	1755	1563	1932	2458	2141	2475	1845	2261	1638	1506	2412	2198	2089	1620	1676	699	1857	2112
Bcas3	2014	1843	2075	2145	2040	2003	1986	1829	1844	1737	1901	2012	2120	1999	1895	2119	2124	1939	1900	2271	1822	1852	2147	1939	1896	1933	2393	2176	2121	2080	2137	2003	1964	1975	2126
Ip6k1	1835	1734	1736	2065	1958	2003	1837	1710	1969	1860	1778	1983	2363	1977	1694	1811	1997	1673	1862	2000	1780	1944	1968	1939	1702	1935	2031	1935	2116	1753	1989	1772	1715	1871	1837
Srgap2	1744	1691	1848	1841	1827	2002	1856	1876	2096	1896	2073	2121	2299	2035	2420	2184	2075	2009	1892	2193	2382	2289	2310	2063	1827	2068	2489	2350	2224	2277	1912	2180	2344	2039	2237
Smarcc2	1821	1837	2041	2084	1960	2000	1909	1867	1902	1871	1795	2140	2109	1888	1780	1806	1976	1705	1730	1853	1742	1885	1968	1841	1709	1571	1797	1939	2005	1804	1824	1781	908	1769	1912
Ptgfrn	2245	1986	1998	2295	2309	2000	2166	1910	1922	1868	1555	2039	2074	1639	1603	1784	1990	1380	1659	1628	1805	1568	1964	1621	1486	1518	1782	1623	1778	1589	1707	1711	1077	1771	1620
Anxa11	1864	1979	2160	2173	2091	1999	1957	1869	1912	1967	1813	2268	2371	2118	2251	2011	2159	1817	2077	2201	2062	2196	2086	2142	2004	2053	2430	2057	2322	2077	2100	2162	2361	1893	1966
Pcbp1	1352	1422	1614	1506	1521	1999	1587	1688	1766	1624	1821	1894	1913	1966	2539	1766	1633	1676	1758	1843	1988	2134	1789	1787	1578	1768	2248	1945	1923	1898	1684	1759	1962	1446	1809
Add1	1740	1754	1838	1990	1861	1996	1743	1824	1671	1817	1924	2095	2026	1724	1646	1918	1977	1687	1687	1913	1900	1849	2263	1837	1697	1688	1828	2066	1918	1782	1831	1823	684	1748	1962
Rhoc	1584	1546	1862	1599	1634	1996	1546	1829	1740	1517	1652	1892	1929	1936	2133	1916	1798	1557	1659	1700	1660	2154	1786	1723	1724	1591	2299	1849	1689	1563	1905	1751	2850	1547	1647
Lgmn	1659	1490	1830	1723	1664	1994	1839	1759	1867	1765	1937	1983	2247	2031	2937	1959	1933	2158	1991	2258	4041	2680	2151	2035	1933	2193	2438	2275	2203	2283	1977	2010	2742	1738	2033
Ubr4	1857	1621	1549	2234	1946	1993	1947	1718	1744	1759	2351	1969	1935	1667	1694	2195	1911	1805	1529	1947	2302	2159	2393	1853	2043	1730	1629	2352	2178	2161	1568	1753	781	1777	2206
Sdha	1840	2040	2427	2237	1913	1993	1904	2619	1929	1846	1795	2107	2157	2319	3176	1906	2025	1853	2046	2284	2005	2230	2104	2009	2113	1911	2399	2039	2091	1920	1936	2021	2079	1741	1992
Esyt1	1131	1253	1566	1488	1406	1992	1533	1559	1532	1515	1839	1815	1775	1814	2179	1739	1878	1590	1584	1687	1716	2104	1745	1789	1479	1875	1922	1835	1743	1668	1574	1549	1373	1389	1877
Il13ra1	2064	1748	1969	1943	1656	1991	2042	2081	2157	1951	2245	2503	2338	2075	2655	2365	2233	2037	2202	2588	2475	2689	2642	2222	2074	2320	2523	2536	2691	2188	2308	2434	2100	2202	2508
Lrp5	1461	1662	1790	1880	2049	1990	1878	1693	1735	1978	1726	1981	2222	1853	1643	1881	1980	1698	1736	1875	1576	1935	2070	1961	1648	1617	1983	1918	2253	1943	1894	1784	967	1733	1761
Lrp10	1412	1546	1702	1692	1701	1984	1665	1546	1778	1682	1638	1844	1911	1995	2078	1635	1806	1560	1755	1830	1658	1932	1871	1780	1622	1709	2110	1834	1849	1688	1731	1751	1793	1487	1629
Nfkbia	778	876	1013	829	859	1976	1074	1424	1480	1495	1580	1716	2055	1452	1693	1529	1593	1403	1107	1550	1372	1773	1114	1192	963	1104	1504	1298	1200	1103	1307	1361	3072	944	1632
Lox	1720	1721	1640	2118	1797	1975	1816	2001	1888	1930	1737	2137	2858	1807	2067	1821	1853	2214	1886	2150	3008	3106	2407	2380	2103	1702	1760	2138	2468	1978	2516	2072	2025	1871	1650
Rps15	1164	1226	1493	1250	1187	1971	1468	1398	1599	1447	1631	1715	1955	1905	2414	1720	1574	1638	1549	1946	1878	2021	1557	1604	1466	1603	2259	1754	1536	1602	1657	1707	3257	1282	1615
Ap2m1	1769	1608	1840	1708	1803	1969	1791	1843	2036	1747	1906	2084	1923	2160	2426	1913	1925	1745	1935	2159	2498	2187	1944	1909	1830	1809	2400	2103	1977	1902	1887	1913	1728	1656	1950
Grn	1221	1233	1585	1333	1364	1967	1537	1504	1662	1577	1790	1698	1795	1757	2369	1840	1746	1783	1735	2022	2467	2371	1952	1888	1651	1921	2205	1971	1885	1940	1689	1773	1886	1436	1817
Hcfc1	1505	1612	1489	1852	1774	1965	1724	1746	1510	1742	1895	1906	1731	1557	1622	1770	1865	1700	1549	1871	1878	1967	2098	1598	1619	1646	1476	2017	1933	1850	1573	1564	718	1696	1816
Rsrp1	2180	1858	2267	1969	1961	1964	1972	1907	2229	1914	2022	2179	1820	2121	2252	1900	1911	1786	2112	2179	1716	1830	2232	2087	1972	2033	2876	2337	2220	2153	1984	2011	2300	2211	2540
Capn2	1624	1699	1905	1846	1885	1960	1675	1688	1585	1756	1653	1885	1908	1759	1816	1748	1992	1669	1883	1917	1807	1941	1829	1666	1835	1673	1941	1683	1838	1731	1845	1709	1101	1656	1782
Klf3	1592	1850	2027	1826	1853	1957	1740	2024	1654	1606	2046	2168	2133	1792	1730	2128	1967	1584	1737	2103	1866	1892	2050	1631	1735	1878	1897	2064	1944	1967	1767	1996	1293	1913	2026
Uso1	2114	2051	2283	2322	2110	1957	2106	2248	2464	2172	2190	2431	2372	2448	2899	2401	2302	2053	2199	2357	2484	2533	2422	2268	2123	2254	2763	2564	2308	2193	2244	2292	3219	2044	2296
Nkd1	1679	1796	1818	1901	1854	1954	1811	1548	1789	1682	1546	1660	1808	1666	1470	1524	1886	1414	1509	1601	1179	1310	1577	1436	1196	1483	1679	1630	1734	1548	1619	1438	941	1383	1497
ND6	2691	2705	4680	3214	2485	1953	2467	3828	2724	2012	1902	3095	2189	3054	4783	2886	3007	2073	2798	2453	2232	2238	2374	2487	2381	2514	3892	2660	2253	2343	3026	2707	5536	2609	2560
Endod1	1994	1951	2088	2178	2011	1952	1930	1858	1818	1996	2032	2281	2141	2043	2066	1941	2165	1854	2135	2161	1850	2129	2418	2120	1984	2025	2151	2125	2356	2147	2072	1973	1358	1776	2033
Slc12a4	1403	1574	1799	1763	1799	1952	1734	1651	1727	1717	1781	1822	1925	1958	1737	1707	1926	1694	1610	1863	1687	1806	2000	1747	1695	1622	1893	1925	1972	1753	1733	1690	1199	1511	1693
Foxn3	1973	2006	1856	2448	2150	1951	1931	1838	1893	2050	1846	2184	2266	1960	1624	1986	2049	1835	1799	2061	1787	1801	2219	1896	1746	1887	1961	2028	2298	2122	1916	1957	1232	1885	2132
Kidins220	2266	1880	1772	2212	2202	1949	1844	1718	1632	1814	1973	2020	1977	1545	1333	1932	2085	1635	1407	1734	1728	1892	2239	1728	1774	1647	1349	2048	2115	1949	1563	1603	270	1890	1862
Plcg1	1736	1765	1795	1990	2029	1947	1710	1678	1774	1763	1693	1898	1939	1754	1547	1621	1842	1328	1463	1595	1381	1553	1778	1562	1497	1621	1683	1811	1851	1483	1569	1608	1031	1553	1698
Ckb	1297	1409	2060	1783	1754	1945	1563	1709	1446	1226	1458	1532	1308	1755	2407	1483	1431	1452	1679	1845	1872	1753	1940	1404	1384	1578	2283	1741	1586	1621	1286	1574	2045	1274	1514
Mmp15	1659	1772	2140	2007	2174	1943	1809	1799	1636	1658	1624	2018	1650	1876	1658	1421	1814	1254	1824	1767	1299	1450	1992	1631	1482	1662	1848	1968	1729	1605	1551	1706	1171	1598	1635
Marveld1	2092	1983	2321	2197	2292	1941	2051	1858	2060	2032	1569	1936	2751	1944	1785	1803	2139	1663	1774	1822	1480	1757	1794	1861	1649	1479	2131	1837	1950	1780	1932	1770	2016	1697	1540
Mapkapk2	1463	1454	1738	1612	1645	1940	1689	1736	1853	1662	2006	2017	1998	2111	2766	1882	1855	1810	1797	1992	2199	2428	2067	1903	1719	1925	2188	1901	1956	1970	1779	1891	2435	1564	1879
Sdc1	2374	2144	1969	2312	2362	1940	1863	1561	1894	2053	1833	2191	2031	1748	1704	1642	2005	1321	2059	1991	1815	1978	2224	1955	1968	1705	2207	2026	2321	1894	1716	1981	1685	1780	1758
Arglu1	2403	2314	2508	2470	2456	1939	1993	2078	2146	2095	1955	2452	2680	2160	2136	2051	2413	1878	2089	2183	1738	2210	2311	2306	2008	2063	2310	2349	2528	1959	2323	2221	1636	2284	2133
Por	1583	1666	1671	1903	1912	1935	1713	1676	1752	1773	1655	1735	2479	1776	2063	1676	1831	1627	1659	1922	1713	1881	1760	1804	1545	1709	2388	1886	1886	1861	1793	1871	2424	1577	1785
Ctdspl	1580	1717	1806	1847	1873	1934	1654	1538	1699	1780	1643	1879	2131	1767	1424	1703	1860	1541	1705	1752	1466	1589	1938	1692	1640	1615	1975	2001	2116	1763	1861	1829	1565	1659	1838
Epn1	1315	1442	1648	1558	1528	1930	1555	1521	1569	1555	1647	1792	1786	1865	2003	1591	1812	1636	1648	1829	1645	1888	1679	1634	1497	1515	2013	1680	1712	1722	1612	1636	1629	1435	1634
ENSMAUG00000015060	1806	1415	1608	1569	1495	1930	1628	1617	1661	1508	1903	1808	1968	1626	2038	1826	1690	1487	1650	1722	1912	1910	1724	1616	1581	1666	1909	1863	1763	1597	1725	1684	1143	1443	1824
Cd164	1907	1896	2114	2086	1824	1929	2106	2391	2229	2022	2421	2629	2353	2273	3608	2443	2229	2529	2452	2817	3274	2937	2818	2448	2381	2559	2962	2733	2627	2665	2533	2641	2795	2270	2580
Slc44a2	1600	1671	1630	1655	1768	1928	1754	1678	1859	1804	1965	1990	2041	1820	1671	1757	2071	1472	1612	1785	1548	1838	1840	1800	1679	1678	1776	1983	1997	1815	1728	1689	739	1662	1894
ENSMAUG00000016802	1220	1213	1442	1332	1136	1922	1356	1539	1608	1242	1620	1683	1900	1717	2515	1795	1539	1580	1495	1750	2023	2034	1434	1551	1498	1639	2252	1719	1510	1671	1617	1578	3263	1292	1685
Tecr	1546	1807	1873	1944	1829	1922	1760	1597	1764	1747	1841	1892	1938	1869	1941	1699	1918	1589	1609	1851	1520	1851	1945	1855	1579	1713	2134	1865	1905	1621	1689	1634	1827	1502	1633
Dram1	2125	1884	1709	2002	2006	1922	1758	1586	2023	1960	1850	1939	2234	1864	2130	2029	1993	1692	1900	2065	2085	2310	2210	2181	1989	1914	2422	2201	2294	2142	1895	2032	2431	2133	1987
Kctd10	1621	1638	1919	1761	1705	1917	1685	1710	1655	1526	1825	1975	1777	1717	1815	1782	1922	1480	1585	1759	1614	1817	1820	1608	1612	1572	1949	1856	1714	1542	1601	1740	1398	1615	1745
Gpx3	1521	1566	1808	1580	1614	1916	1570	1507	1626	1442	1316	1505	1426	1572	1601	1478	1683	1133	1577	1572	1091	1153	1498	1327	1444	1178	1814	1724	1490	1140	1623	1292	1240	1221	1271
Pgrmc1	2448	2373	2620	2527	2351	1914	1949	1928	2190	2058	1718	2478	2327	2156	2056	1980	2217	1667	2311	2329	1514	1797	2279	2189	2115	2179	2907	2246	2252	1841	2435	2427	2295	2138	2303
Eif3a	1776	1829	1975	2066	1890	1914	1744	1934	1912	1799	1982	2012	2021	1752	2160	1815	1884	2001	1795	1870	2262	2202	1932	1710	1724	1677	1837	1921	1885	1752	1663	1772	1310	1691	1798
Ywhaz	1614	1500	1637	1675	1600	1909	1634	1687	1760	1585	1821	1995	1894	1736	2069	2014	1814	1634	1743	1877	1987	2106	1929	1650	1674	1788	1928	2007	1801	1636	1619	1816	1154	1654	1889
Golga4	2016	1831	1867	2254	2154	1908	1842	1778	1934	1922	1937	1999	2262	1737	1655	2043	2015	1793	1597	1889	2032	1978	2005	1791	1833	1693	1649	2069	2136	1893	1670	1652	921	1686	1932
Snx3	1585	1600	1818	1606	1554	1906	1707	1774	1925	1768	1672	2049	1860	2117	2373	1809	1980	1647	1892	1957	1922	1924	1847	1844	1753	1810	2474	1978	1868	1711	1918	1837	2750	1511	1894
Thra	1855	1790	2174	2032	1928	1904	1675	1751	1611	1693	1425	1839	1678	1539	1548	1409	1723	1474	1633	1597	1242	1349	1562	1481	1499	1328	1513	1422	1647	1402	1710	1350	1246	1294	1380
Robo4	1443	1665	1782	1787	1943	1903	1768	1673	1827	1789	1556	1733	1695	1850	1437	1673	1816	1431	1539	1670	1293	1536	1644	1502	1431	1396	1631	1831	1801	1498	1499	1554	788	1348	1547
ENSMAUG00000008889	1037	1030	1337	1107	1064	1903	1261	1382	1504	1274	1462	1510	1831	1696	2267	1634	1344	1586	1451	1639	1863	1999	1545	1522	1442	1499	2175	1650	1515	1340	1546	1613	3087	1222	1571
Kif26a	1459	1469	1682	1568	1665	1902	1543	1558	1334	1439	1512	1816	1530	1476	1281	1453	1701	1227	1390	1405	1064	1443	1749	1245	1173	1463	1413	1491	1683	1444	1471	1486	628	1477	1638
Ktn1	2282	1980	2192	2340	2196	1901	1986	1995	2060	2075	1891	2319	2167	1955	2021	2069	2150	1658	1867	1951	1843	1859	2089	1817	1809	1743	2165	2072	2091	1786	1952	1851	1421	1877	1977
Plekho2	1033	1118	1299	1153	1115	1901	1465	1462	1423	1370	2147	1702	1425	1871	2362	1884	1674	1688	1590	1894	1946	2063	1784	1617	1447	1707	1887	1909	1805	1814	1545	1638	1149	1473	1843
Grk2	1436	1360	1749	1555	1515	1900	1692	1630	1748	1637	1931	1826	1839	1842	2201	1748	1880	1574	1631	1704	1685	1868	1661	1680	1475	1881	1979	1743	1833	1671	1559	1616	1556	1309	1681
Ube2i	1649	1613	1796	1727	1678	1900	1673	1701	1781	1718	1795	1945	1913	1867	2115	1837	1819	1726	1765	1925	1848	2122	1962	1826	1750	1707	2143	1981	1837	1883	1796	1830	1843	1644	1867
Trim8	1450	1708	1847	1792	1749	1898	1734	1611	1847	1774	1648	1849	1733	1826	1841	1603	1756	1573	1691	1742	1589	1615	1784	1667	1438	1516	1901	1663	1850	1696	1683	1507	1551	1500	1549
ENSMAUG00000016616	1833	1764	1731	1983	1897	1894	1849	1823	1904	1941	1980	2090	2055	1908	1965	2005	2110	1862	1741	1910	2177	2324	2240	1918	1826	1843	1776	2117	2135	2006	1755	1945	1058	1863	1838
Caprin1	1821	1811	1950	1919	1864	1892	1838	2092	1945	1910	2136	2181	2148	2003	2411	2056	2068	2016	2037	2068	2556	2337	2272	1933	1927	2015	2239	2234	2200	2077	1984	1990	1631	1775	2084
Pla1a	1118	1177	1227	1128	1306	1891	1623	1484	1671	1525	2147	1584	2398	1773	2148	1822	1389	2025	1737	2040	2275	2113	2439	1997	1561	1511	2081	2166	1832	1680	1730	1890	1552	1651	1680
Scarb2	1869	1693	1709	1868	1734	1888	1832	1824	1916	1872	1847	2151	2169	1834	1962	1934	1997	2005	1976	2285	2139	2108	2444	2200	2011	1990	2275	2280	2287	2298	2284	2218	1003	2044	1990
Lipa	2120	1840	1850	1970	1823	1887	1865	1750	1980	1934	2113	2251	2591	1901	2284	2004	2148	2257	2052	2223	3013	2702	2479	2273	1943	2129	2151	2613	2384	2485	2360	2170	1856	2011	2184
ENSMAUG00000017813	1405	1237	1391	1374	1361	1887	1599	1699	1721	1558	2196	1920	1792	1722	2401	2115	1914	1819	1567	2009	2408	2717	2097	1950	1727	2055	2058	2301	1982	1947	1652	1757	832	1699	2133
Rgs12	1272	1245	1418	1484	1557	1885	1630	1637	1731	1749	1747	1949	1681	1987	1486	1752	1917	1548	1562	1727	1524	1652	1804	1615	1710	1499	2025	2279	1896	1930	1732	1763	978	1518	2014
Gda	1493	1456	1510	1833	1368	1884	1918	1982	2417	1862	2162	2017	2065	1974	2240	2168	2075	2035	2166	2072	1812	2254	2086	2099	2298	2253	2169	2232	2357	1715	1989	1919	1107	2775	2513
Plekha2	1597	1522	1606	1538	1598	1882	1734	1710	1658	1783	1736	1919	2022	1809	1799	1875	1939	1722	1642	2031	1692	1951	1884	1818	1742	1638	1949	1874	2000	1549	1833	1792	1416	1693	1793
Mid1ip1	1561	1850	1789	1849	1728	1881	1734	1323	2032	1984	1647	1635	2165	2177	1742	1425	1775	1426	1807	1662	1448	1849	1707	1887	1519	1685	2174	1578	2249	1741	1644	1750	2619	1412	1584
Znfx1	789	730	815	908	867	1881	1422	1469	1341	1292	2313	1940	1817	1568	2355	2315	1706	3010	2240	3111	3061	3365	3547	2481	2337	2410	2469	3121	2790	3559	2473	2555	713	1965	2658
ENSMAUG00000020525	1568	1780	2152	1890	1624	1881	1935	2240	1806	1802	1959	1996	2123	2241	2978	1931	1988	1895	1925	1987	2121	2208	2016	1809	1776	1930	2173	1950	1985	1837	1790	1809	1640	1624	1784
Dennd3	1613	1792	1821	1810	2018	1880	1691	1499	1563	1564	1692	1648	1912	1527	1353	1534	1863	1244	1332	1512	1456	1769	1762	1452	1297	1507	1281	1613	1808	1476	1397	1495	565	1667	1517
ENSMAUG00000007930	1494	1481	1885	1501	1547	1879	1692	1836	1858	1520	1751	1909	2182	1937	2716	2068	1803	1862	1747	2160	2285	2314	1857	1779	1701	1831	2596	1986	1861	1681	1856	1961	3451	1463	1898
ENSMAUG00000009140	1418	1555	1557	1758	1814	1879	1804	1553	1626	1902	1980	1890	1891	1724	1530	1825	1920	1663	1394	1805	1837	1967	2085	1673	1655	1639	1483	1971	2016	1801	1493	1588	775	1525	1811
Slc38a2	2008	2138	1947	2091	2153	1879	1928	1941	2666	2697	2185	2153	2704	2171	2117	2084	2031	1794	1801	1798	2420	2501	1925	2066	1950	1805	2001	2095	2330	2024	1748	1903	2171	2062	1825
Tap2	606	570	676	673	675	1878	1422	1568	1538	1280	1956	1716	1701	2180	2866	2157	1616	2026	1761	2117	2156	2379	2104	1909	1759	1628	2338	2107	1878	2141	1930	1800	1742	1418	1930
Apoe	1641	1410	1826	1680	1435	1877	1693	1574	1945	1426	1558	1464	2203	1892	2447	1328	1304	1539	1495	1596	7524	1652	1510	1416	1244	1421	1706	1511	1552	1811	1591	1401	3613	1371	1399
Atf4	1371	1541	1654	1525	1586	1876	1612	1605	2178	1918	1981	1784	2189	2219	2626	2033	1777	2077	1930	2111	2427	2638	2062	2165	2118	1867	2809	2156	2251	2194	1948	1905	2976	1706	2003
Smarcd2	1560	1651	1701	1686	1620	1875	1548	1425	1669	1552	1600	1745	2129	1598	1616	1468	1724	1453	1566	1624	1305	1330	1564	1590	1407	1473	1782	1703	1660	1555	1612	1523	1438	1482	1731
Irf3	1632	1499	1783	1740	1740	1875	1719	1629	1873	1517	1731	1903	1850	1954	1919	1777	1832	1518	1735	1825	1416	1660	1689	1855	1665	1718	2310	1913	1797	1603	1744	1732	2104	1632	1800
ENSMAUG00000016728	1623	1477	1755	1683	1547	1874	1703	1833	1830	1572	1774	2001	2116	1918	2215	1938	2022	1974	1835	2125	2306	2355	2083	2007	1914	1875	2293	2155	1996	1946	1983	1998	1609	1953	2001
Apln	1430	1508	1983	1430	1347	1870	1537	1999	1826	1738	1863	2299	772	2473	1824	1714	1981	1355	2008	2340	1299	1256	1798	1454	1950	1620	1992	2416	1803	1818	1847	1640	1115	1207	2056
ENSMAUG00000021780	1298	1498	1548	1681	1506	1868	1705	1495	1629	1747	1649	1615	1742	1790	1779	1526	1765	1546	1628	1615	1512	1572	1612	1391	1302	1487	1570	1524	1866	1638	1599	1464	757	1329	1522
Pcdh12	1576	1520	1685	1765	1796	1865	1788	1690	1789	1660	1531	1949	1255	1940	1361	1553	1856	1218	1511	1509	931	1143	1732	1321	1559	1531	1595	1711	1679	1285	1667	1566	713	1421	1622
ENSMAUG00000008963	2123	1866	1899	2331	2230	1863	1927	1807	1829	1941	2134	2180	2121	1668	1643	2087	2116	1836	1603	2002	2044	2117	2332	1905	1963	1758	1581	2251	2184	2070	1761	1769	801	1932	2155
ENSMAUG00000010393	1831	1693	2154	1845	1721	1862	1719	1772	2104	1785	1745	2079	2114	2114	2427	1963	1917	2025	1985	2139	2069	2167	2052	1996	1884	2017	2817	2251	2130	1987	2008	2013	3542	1792	1951
Nrbp2	1748	1982	2090	2054	2076	1860	1516	1450	1606	1585	1408	1585	1880	1502	1503	1411	1611	1201	1452	1484	1048	1345	1487	1610	1318	1438	1576	1590	1729	1404	1561	1359	1231	1341	1483
ENSMAUG00000013142	127	179	442	379	77	1857	2099	2789	1739	1890	1629	1967	6857	2846	4626	3995	1561	4959	1157	1582	6807	9521	2244	2219	1454	1584	1446	1642	2302	4211	1769	1832	3652	1732	1271
Ptp4a3	1322	1395	1592	1363	1466	1857	1542	1592	1487	1419	1353	1814	1667	1671	1592	1540	1632	1134	1474	1563	1112	1326	1588	1467	1369	1381	1960	1643	1613	1264	1697	1496	1590	1330	1443
Psme1	660	686	800	724	792	1857	1348	1540	1741	1277	1886	1685	1833	2035	2976	1971	1515	1948	1900	2514	2507	2350	2161	1995	1920	1802	2729	2204	1962	2208	1944	2068	3062	1588	2041
ENSMAUG00000006886	1242	1158	1429	1280	1254	1854	1328	1404	1474	1281	1426	1508	1763	1666	2144	1527	1332	1537	1402	1665	1660	1714	1499	1499	1422	1564	2144	1632	1470	1306	1660	1591	3118	1217	1601
Tnrc18	1364	1428	1460	1787	1719	1854	1678	1632	1425	1654	1731	1752	1751	1582	1559	1753	1876	1668	1514	1826	1734	1944	1977	1523	1480	1643	1437	1937	2148	1988	1606	1556	487	1522	1757
Fads1	1610	1604	1903	1879	1786	1854	1529	1557	1664	1612	1698	1871	1655	1748	1648	1565	1858	1462	1638	1582	1538	1800	1744	1569	1455	1502	1849	1847	1841	1608	1659	1425	1359	1402	1565
Tbc1d2b	1455	1466	1489	1570	1426	1853	1546	1592	1569	1438	1846	1707	1618	1641	1885	1790	1713	1507	1534	1700	1995	1865	1908	1552	1399	1563	1604	1920	1694	1653	1383	1594	1038	1472	1836
Scd1	2218	2336	2950	2680	2249	1853	2377	2251	2196	1910	2314	2221	2155	2734	2385	1429	2048	1562	3025	2543	1450	1587	2370	1681	1638	2366	1855	2437	2771	2513	1800	1896	1574	1498	1454
Pnisr	2419	2137	2388	2488	2370	1852	2134	2040	2385	1974	2056	2265	2164	2169	1918	2021	2393	1891	2127	2134	1797	1877	2232	2223	1982	2113	2301	2457	2352	2122	1929	2127	1720	2191	2263
Ppib	1705	1548	1883	1724	1539	1851	1589	1630	1756	1495	1668	1636	1629	1766	2273	1706	1670	1426	1655	1679	1887	1842	1649	1532	1456	1665	2112	1809	1609	1475	1504	1680	2639	1341	1709
Msmp	1434	1568	1784	1733	1767	1850	1653	1626	1592	1703	1599	1776	1955	1625	1755	1677	1748	1411	1539	1728	1616	1758	1750	1642	1426	1545	1718	1608	1765	1505	1496	1514	1298	1534	1555
Fmnl3	1586	1496	1701	1740	1875	1850	1581	1537	1625	1541	1782	1758	1625	1666	1680	1683	1840	1416	1451	1436	1534	1630	1701	1502	1302	1602	1690	1827	1741	1580	1562	1406	1117	1375	1536
Sec61a1	1595	1476	1755	1724	1635	1846	1694	1769	1714	1593	1950	1837	1858	1746	2418	1908	1769	1676	1661	1750	2416	2291	2004	1681	1627	1638	1966	1953	1786	1833	1563	1706	1559	1510	1823
Ano1	2186	1832	1770	2286	2028	1846	1873	1565	1644	1787	1768	1781	1625	1493	1211	1549	1815	1325	1544	1629	1291	1525	2060	1520	1536	1428	1488	1902	1925	1781	1570	1503	666	1621	1775
Prex1	1067	1139	1203	1376	1220	1842	1477	1589	1401	1452	2102	1589	1826	1460	2240	1808	1738	1468	1239	1700	1961	2077	1762	1538	1269	1705	1425	1764	1729	1695	1281	1428	854	1327	1698
Herc2	2204	1740	1958	2490	2386	1841	2006	1597	1916	1676	2181	1905	1630	1616	1417	2045	2095	1307	1440	1590	2045	1594	2339	1635	1738	1395	1386	1962	1969	1775	1308	1426	694	1753	2015
Efhd2	987	1027	1303	1114	1039	1840	1363	1337	1659	1365	1961	1804	1735	1963	2652	1808	1561	1642	1515	1929	2253	2383	1852	1846	1558	1968	2143	1988	1927	1890	1576	1768	2002	1422	1962
ENSMAUG00000020409	1318	1676	1582	1952	1789	1840	1567	1931	1391	1732	1853	2240	1743	1436	1170	1999	2029	1943	1556	1922	1711	1728	1874	1424	1493	1389	1170	1881	1798	1901	1696	1715	131	1687	1743
Laptm5	1074	1022	1314	1187	1041	1839	1452	1546	1580	1472	1939	1869	1867	1806	2496	2021	1754	1741	1614	2012	2180	2452	1891	1886	1641	2248	2283	2016	1847	1872	1653	1738	1836	1443	1993
Ifi30	879	896	1086	978	854	1838	1335	1380	1513	1157	2045	1565	1510	1782	2857	1736	1411	1717	1531	1872	2166	2125	1709	1703	1367	1825	2189	1813	1807	1903	1500	1549	1787	1153	1820
Mical1	1485	1263	1558	1567	1577	1834	1547	1429	1616	1541	1649	1754	1960	1760	1752	1593	1836	1486	1506	1563	1505	1854	1773	1657	1422	1514	1860	1634	1708	1589	1481	1591	1313	1414	1628
Rab10	1638	1623	1879	1780	1681	1832	1693	1817	1808	1748	1837	2039	2012	1997	2357	1854	1862	1857	1926	2044	2181	2210	2107	1968	1860	2014	2316	2178	2015	1994	1899	2007	1913	1699	2019
Raf1	1614	1620	1777	1758	1599	1832	1673	1622	1730	1580	1793	1813	1848	1715	1808	1810	1782	1601	1670	1893	1719	1941	1978	1836	1569	1683	1941	1890	1889	1818	1672	1707	1397	1528	1898
Aars1	1486	1460	1628	1610	1597	1832	1673	1699	1968	1678	1972	1764	1704	2020	2219	1852	1840	1854	1859	1973	2333	2182	2069	1775	1821	1783	2070	2116	2039	2099	1721	1779	1473	1504	1816
Med22	1633	1390	1722	1601	1594	1831	1598	1574	1735	1606	1722	1809	1813	1861	2232	1766	1689	1624	1638	1679	2075	1965	1820	1669	1481	1567	1963	1886	1742	1662	1526	1661	1980	1384	1681
Ilk	1637	1482	1822	1727	1673	1831	1627	1569	1706	1583	1752	1781	1690	1961	1921	1761	1815	1541	1717	1834	1692	1863	1828	1668	1696	1696	2112	1955	1834	1586	1736	1678	1762	1397	1583
Mapre2	1413	1416	1565	1735	1536	1828	1612	1601	1596	1618	1663	1736	1668	1564	1593	1725	1809	1489	1592	1626	1503	1640	1778	1501	1489	1553	1822	1788	1704	1611	1549	1549	1046	1463	1688
Ap2a2	1384	1373	1585	1555	1490	1827	939	1611	1509	1412	1695	1717	1665	1647	2007	1588	1724	1442	847	1681	2116	1810	1835	1558	1418	1670	1703	1803	1793	1575	1530	1603	1234	1363	1719
Sipa1	1109	1266	1257	1251	1433	1822	1464	1461	1365	1276	1604	1599	1403	1492	1632	1414	1483	1171	1201	1331	1317	1396	1377	1233	1125	1392	1487	1497	1367	1321	1179	1280	858	1061	1411
Rab5b	1739	1604	1730	1797	1706	1821	1661	1613	1629	1594	1635	1863	1791	1760	1789	1653	1775	1421	1618	1761	1617	1853	1798	1726	1589	1575	1954	1789	1793	1722	1730	1671	1442	1571	1693
Pls3	1996	2043	2213	2241	2096	1820	1955	1992	1831	1855	1731	2201	2246	1914	1858	2122	2021	1893	2062	2180	2352	2402	2258	2216	2151	2012	2399	2410	2221	2054	2291	2231	2024	2048	1932
Papola	2121	2045	1996	2092	2053	1820	2040	2059	2176	2162	2141	2299	2177	2097	2181	2150	2137	1942	2023	2092	2228	2233	2360	2023	1860	2075	2267	2279	2323	2144	2031	2084	1878	1873	2162
Ncor2	1270	1653	1521	1842	1831	1818	1675	1760	1386	1775	1730	1722	1940	1575	1500	1556	1880	1593	1533	1725	1631	1789	1901	1496	1324	1496	1474	1878	2072	1863	1473	1498	611	1485	1582
Ifi35	424	305	452	411	432	1814	1286	1329	1494	1221	1973	1634	1693	1859	2874	1938	1511	2893	2546	3110	2756	2988	2936	2872	2467	2456	3628	2974	2704	3027	2865	2887	3602	1953	2644
Nucb1	1276	1294	1649	1543	1385	1814	1489	1528	1570	1538	1652	1688	1618	1807	2084	1647	1669	1443	1706	1743	1868	1700	1767	1553	1484	1555	2018	1779	1626	1591	1630	1515	1855	1303	1633
ENSMAUG00000008917	1338	1321	1585	1567	1517	1809	1530	1481	1620	1523	1566	1696	1771	1895	1867	1739	1779	1629	1665	1975	1773	1871	1725	1729	1651	1661	2417	1827	1788	1664	1931	1704	2076	1374	1673
Jun	868	1111	1327	1154	1318	1808	1312	1384	1274	1395	1457	1394	1639	1478	1667	1468	1359	1252	1254	1564	1211	1523	1309	1179	1068	1074	1441	1367	1282	1177	1364	1328	1335	1038	1172
Gdi1	1757	1665	1923	1796	1687	1807	1636	1700	1747	1765	1409	1829	1719	1703	1788	1645	1805	1466	1836	1745	1504	1654	1520	1727	1732	1352	2242	1547	1527	1402	1775	1588	1895	1468	1493
Ap3d1	1408	1502	1573	1675	1628	1805	1634	1529	1587	1574	1530	1811	1729	1720	1823	1644	1764	1584	1616	1719	1757	1934	1792	1733	1473	1679	1639	1704	1857	1660	1539	1544	891	1529	1694
Tmem204	1654	1401	1588	1501	1582	1802	1676	1636	1848	1770	1556	1913	2058	1968	1598	1740	1877	1696	1734	2190	1584	1790	1825	1686	1873	1558	2297	2108	1934	1765	2109	2065	1706	1726	1874
Ifi44	240	197	264	250	269	1799	1303	1608	1434	1362	1968	1916	1761	1904	2895	2010	1630	3405	2709	3589	3357	3681	3799	3272	2966	2841	3373	3133	2929	2907	3243	3364	2399	2632	3278
Furin	1229	1302	1354	1418	1368	1797	1470	1550	1538	1599	1781	1620	1814	1798	2084	1640	1576	1368	1226	1472	1799	1813	1509	1407	1226	1377	1550	1502	1518	1425	1404	1338	1161	1194	1387
Lamb3	1646	1678	1708	1904	1949	1796	1617	1465	1387	1589	1485	1708	1451	1451	1223	1351	1611	1014	1652	1585	1353	1371	1859	1480	1547	1324	1492	1572	1626	1430	1396	1379	735	1382	1622
Myadm	1266	1610	1676	1780	1673	1795	1479	1508	1324	1540	1558	1794	1796	1673	1624	1560	1703	1474	1727	1825	1391	2017	1857	1703	1551	1651	1767	1698	1853	1818	1618	1720	924	1421	1645
Ltbp3	1224	1587	1786	1928	1745	1794	1663	1657	1548	1458	1410	1561	1628	1490	1490	1585	1577	1232	1449	1459	1477	1536	1660	1385	1249	1333	1572	1581	1731	1472	1545	1377	1052	1300	1421
ENSMAUG00000009024	1039	1086	1376	1184	1209	1793	1478	1636	1334	1388	1579	1800	1556	1762	1597	1730	1720	1639	1853	2297	1574	1745	2173	1649	1697	1688	2462	2069	1826	1848	2000	2140	1607	1522	1919
Serbp1	1446	1469	1683	1604	1539	1793	1638	1887	1871	1572	1760	1835	1992	1916	2497	1907	1735	1842	1724	1975	2302	2303	1853	1844	1763	1643	2273	2035	1830	1830	1703	1891	2217	1571	1852
Myo18a	1378	1372	1508	1681	1572	1792	1569	1580	1396	1542	1660	1571	1587	1359	1367	1683	1605	1439	1307	1497	1524	1644	1597	1277	1299	1416	1299	1617	1667	1426	1299	1319	504	1457	1528
Susd6	1483	1422	1502	1606	1517	1791	1617	1563	1700	1611	1693	1930	2105	1773	1880	1842	1785	1619	1647	1869	1862	2052	1810	1727	1699	1599	1732	1788	1754	1630	1842	1733	1351	1710	1669
ENSMAUG00000020615	1452	1633	1544	1840	1754	1791	1375	1634	1269	1322	1490	1593	1362	1290	1284	1399	1460	1235	1457	1443	1448	1442	1690	1231	1243	1207	1187	1622	1404	1329	1245	1287	174	1216	1474
Aco2	1654	1970	2480	2079	1741	1789	1837	3120	1787	1676	1640	1746	1991	2738	4086	1697	1795	1551	1676	1970	1829	1932	2036	1704	1796	1697	2181	1878	1860	1752	1671	1812	1583	1565	1904
Cirbp	1464	1478	1941	1586	1648	1788	1329	1396	1349	1066	1311	1671	1884	1661	1507	1450	1615	1333	1647	1850	1137	1500	1577	1818	1515	1561	2127	1739	1488	1410	1789	1697	1793	1581	1683
ENSMAUG00000017617	1335	1108	1420	1280	1248	1783	1337	1318	1457	1284	1400	1529	1472	1551	1644	1384	1565	1322	1326	1330	1310	1406	1314	1360	1257	1292	1695	1470	1463	1315	1331	1349	1450	1170	1387
Eif5	2143	2011	1916	2240	1932	1781	1882	2043	2267	2054	1931	2213	2331	2159	2244	1954	2167	1919	1843	1873	2139	2372	2120	2056	1841	1837	2159	2127	2239	1825	1974	1854	1923	1842	1727
Rab11b	1384	1339	1518	1524	1438	1781	1577	1424	1661	1470	1390	1752	1654	1714	1757	1581	1595	1482	1507	1771	1614	1698	1730	1615	1549	1586	2097	1773	1717	1625	1720	1673	1791	1444	1631
Wdr26	2115	2071	2098	2260	2024	1779	1912	1925	2049	2061	1867	2011	2045	1955	2093	1994	2071	1735	1861	1952	2092	2123	2066	1940	1876	1833	1951	1977	2159	1837	1880	1800	1410	1863	1989
Thbs3	2976	2714	2807	3134	3143	1778	2111	1648	1889	2142	1580	2156	1419	1904	1405	1298	2116	1094	2459	2007	1089	1130	2468	1877	1720	1820	1990	1768	2076	1661	1111	1987	789	1846	1762
Mbtps1	1843	1712	1677	1911	1804	1777	1643	1663	1706	1616	1629	1776	1810	1664	1539	1591	1821	1397	1536	1770	1459	1616	1830	1633	1058	1661	1762	1904	1910	1710	1658	1686	1028	1505	1783
ENSMAUG00000013163	1523	1613	1715	1824	1841	1776	1665	1711	1834	1791	1639	1887	1845	1739	1736	1611	1795	1559	1568	1654	1726	1819	1757	1652	1576	1634	1731	1677	1831	1641	1598	1493	959	1458	1596
Prickle2	1604	1568	1448	1772	1828	1773	1801	1929	1774	1796	1663	1928	1642	1696	1441	1759	1884	1626	1711	2109	1415	1377	1976	1675	1724	1556	1770	2089	2052	1781	1828	1930	856	1778	1796
Nap1l1	1871	1925	1945	1956	1909	1773	1679	1682	2130	1966	1593	1895	2739	1898	1986	1877	2058	1753	1772	1738	1643	1770	1669	1851	1758	1538	2216	1787	1971	1529	1945	1839	2747	1686	1668
Klf2	691	695	1075	800	1010	1769	1063	1319	957	1074	1320	1501	1419	950	1114	1555	1301	615	813	1368	659	680	798	570	549	806	1008	723	750	698	1158	1271	1391	791	1270
Ccn1	981	1409	1521	1831	1746	1768	1398	1903	1700	1713	1794	1789	2064	1676	2612	2974	2038	1498	1411	2092	1525	2349	1395	1101	1111	1281	1443	1340	1939	929	1442	1654	2077	985	1305
Anxa7	1778	1652	1859	1813	1804	1768	1654	1663	1830	1687	1683	1927	1913	1900	2004	1915	1895	1701	1832	1955	2002	2131	1922	1984	1771	1879	2382	2011	2092	1833	1816	1869	2161	1757	1882
Hspb8	1655	1574	1830	1648	1710	1767	1620	1488	1953	1713	1566	1688	1634	1831	1821	1703	1887	1541	1630	1575	1384	1537	1573	1684	1496	1640	2099	1725	1998	1465	1613	1484	1539	1364	1532
Trim3	1602	1584	1634	1717	1864	1765	1519	1495	1597	1523	1423	1707	1521	1553	1267	1265	1776	1143	1519	1635	1063	1314	1746	1462	1536	1398	1440	1734	1716	1522	1435	1391	879	1326	1632
Pml	470	532	571	614	657	1762	1236	1324	1150	1162	1929	1659	1407	1531	2118	1890	1393	2488	2058	2540	2622	2789	2942	2243	2015	2005	2028	2640	2395	2942	2208	2301	662	1803	2314
Fam168b	1724	1771	1868	1837	1812	1760	1758	1833	1676	1765	1606	1933	1656	1831	1797	1675	1990	1594	1817	1941	1644	1891	1835	1668	1723	1590	1840	1686	1722	1630	1755	1643	1096	1545	1781
Gsta4	2159	2184	2363	2162	1965	1759	1680	1440	1699	1588	1372	1641	1815	1728	1676	1490	1524	1403	1880	1894	1229	1334	1718	1609	1652	1571	2394	1732	1756	1562	1861	1765	2427	1623	1681
Tspo	1318	1072	1350	1233	1166	1759	1312	1228	1337	1056	1256	1323	1504	1504	1852	1422	1477	1219	1410	1543	1450	1668	1543	1535	1306	1466	2052	1638	1513	1447	1486	1429	2522	1302	1607
Coro1b	1191	1029	1275	1124	1093	1756	1382	1336	1392	1304	1848	1669	1494	1859	2457	1774	1648	1632	1635	1964	2080	2194	1875	1815	1618	1942	2320	1979	1826	1986	1572	1726	1676	1412	1945
Mtg2	1180	1299	1680	2214	2205	1754	2031	1334	1934	1064	1720	1232	1494	1475	2325	1702	1618	1377	1085	2000	2449	1667	2181	1232	1119	1814	2428	2793	1936	2894	868	1847	2583	1801	2579
ENSMAUG00000009463	1209	1250	1522	1300	1168	1752	1477	1695	1611	1462	1735	1768	2044	1841	2624	1987	1648	1751	1691	1923	2323	2356	1759	1819	1740	1812	2439	1939	1767	1610	1821	1780	3089	1519	1834
Nlrc5	379	431	446	465	447	1752	1434	1471	1214	1268	1936	1782	1445	1628	1839	1939	1580	2170	1761	2325	2235	2383	2444	1996	1927	1729	1895	2174	2037	2342	2004	1995	626	1642	2065
ENSMAUG00000013078	1707	1638	2014	1796	1775	1752	1455	1384	1497	1409	1297	1517	1688	1719	1868	1698	1546	1288	1750	1630	2183	1692	1666	1724	1570	1409	2207	1486	1617	1679	1416	1776	2334	1482	1342
Afap1l1	1462	1451	1472	1536	1762	1749	1536	1533	1615	1635	1580	1715	1544	1448	1209	1500	1710	1376	1461	1559	1165	1543	1703	1462	1381	1486	1452	1738	1813	1582	1419	1345	375	1455	1536
Ppt1	1780	1697	1875	1801	1676	1748	1732	1548	1716	1659	1452	1809	1885	1652	1810	1582	1693	1416	1854	2022	1616	1606	1835	1684	1759	1704	2224	1835	1870	1587	1880	1665	1877	1519	1675
Kdm6b	1200	1416	1428	1600	1538	1748	1526	1479	1385	1734	1770	1763	1801	1581	1490	1568	1746	1442	1421	1495	1316	1779	1527	1458	1300	1463	1264	1557	1852	1491	1400	1390	407	1458	1470
Oga	2044	1699	1874	2006	1882	1748	1658	1716	1749	1599	1651	1792	2161	1593	1656	1847	1947	1685	1578	1857	1796	1882	1890	1800	1614	1681	1838	1908	1823	1767	1712	1679	1328	1779	1944
Cyfip1	1559	1465	1403	1487	1447	1747	1467	1458	1587	1441	1786	1799	1687	1625	1847	1727	1757	1556	1576	1738	2127	2015	1886	1625	1458	1675	1769	1886	1894	1694	1473	1539	994	1492	1766
Wls	2190	2122	2141	2253	2067	1744	1861	1873	1961	1957	1633	2122	1905	1852	1801	1809	2001	1632	2006	2091	1853	1813	2201	1905	1954	1841	2102	2188	2170	1856	1872	1949	1574	1829	1963
Rnf123	1471	1474	1794	1884	1787	1744	1653	1585	1504	1556	1653	1785	1813	1624	1627	1617	1819	1340	1517	1700	1380	1652	1673	1631	1515	1488	1678	1736	1780	1610	1529	1540	958	1477	1655
Sh3pxd2a	1948	2115	1766	2289	2229	1743	1660	1622	1394	1675	1608	1726	1301	1182	1050	1508	1700	1161	997	1322	1461	1351	1565	1181	1191	1111	847	1468	1513	1367	928	1123	234	1471	1382
Arhgap21	1838	1653	1639	1996	1857	1741	1527	1545	1365	1582	1532	1748	1600	1497	1361	1642	1712	1689	1504	1628	1739	1766	1773	1426	1659	1280	1354	1521	1708	1546	1541	1479	563	1470	1483
Insig1	1836	2324	1800	2250	2106	1738	1929	1418	2423	2192	2153	1863	2435	2265	1876	1904	1958	1589	1807	1434	1362	2111	1819	2000	1580	1978	2157	1699	2678	1606	1567	1530	2426	1835	1583
Colec12	1508	1425	1408	1414	1453	1737	1333	1401	1341	1215	1353	1545	1559	1372	1461	1664	1403	1497	1494	1492	1935	1665	1609	1248	1385	1138	1563	1737	1587	1509	1444	1365	1065	1240	1554
Tanc1	1673	1734	1864	1947	1897	1737	1585	1866	1503	1716	1633	1841	1808	1612	1340	1653	1826	1573	1463	1825	1497	1711	1886	1435	1524	1444	1711	1934	1847	1746	1718	1832	831	1658	1770
Fzd4	1231	1379	1298	1304	1336	1736	1616	1783	1948	2102	1675	2012	1848	1969	1560	1538	1789	1683	1708	2276	1621	1580	1702	1666	1953	1356	2024	2144	1862	1859	1848	1795	1343	1315	2309
Ep300	1496	1452	1430	1826	1847	1736	1756	1512	1460	1637	2007	1800	1789	1450	1384	1897	1971	1611	1383	1793	1791	1989	2194	1609	1644	1616	1351	1985	2087	2056	1352	1523	731	1647	1934
Sec14l4	1926	2049	1832	2170	2140	1733	1787	1561	1688	1896	1500	1715	1596	1535	1219	1484	1909	1378	1752	1691	1144	1279	1600	1606	1723	1382	1523	1538	1882	1467	1682	1440	626	1559	1468
Ddb1	1808	1555	1710	1709	1741	1729	1562	1645	1614	1607	1602	1760	1810	1638	1775	1664	1814	1407	1567	1617	1863	1844	1737	1526	1553	1459	1717	1783	1670	1488	1597	1527	1338	1434	1627
Rnf31	820	835	797	944	1001	1727	1278	1145	1455	1321	1416	1315	1674	1563	1240	1251	1399	1211	1413	1700	1442	1351	1833	1348	1571	1311	1658	1283	1568	1669	1500	1404	1102	1214	1216
ENSMAUG00000021821	1064	980	1222	1106	1082	1726	1402	1521	1585	1316	1793	1913	1713	1642	2293	1946	1721	1550	1569	1872	1474	2168	1887	1802	1504	1773	2169	1898	1615	1657	1455	1611	1803	1522	1749
Arhgef18	1589	1690	1575	1761	1765	1723	1681	1544	1602	1676	1659	1897	1977	1683	1567	1711	1800	1313	1473	1624	1362	1690	1752	1727	1460	1484	1617	1631	1782	1642	1575	1559	1101	1421	1595
Gdi2	1412	1510	1790	1618	1511	1723	1518	1839	1843	1668	1730	1869	1796	1854	2427	1864	1851	1685	1914	1976	2247	2160	1924	1797	1693	1808	2251	1856	1887	1801	1757	1725	1992	1563	1844
Tcn2	1714	1590	1780	1666	1737	1721	1508	1372	1497	1544	1397	1530	1746	1545	1632	1417	1604	1156	1609	1682	1550	1430	1588	1421	1553	1645	1884	1609	1646	1390	1623	1543	1629	1365	1437
ENSMAUG00000011659	1116	1165	1322	1204	1160	1714	1238	1356	1418	1261	1596	1470	1795	1638	2166	1544	1469	1576	1382	1590	2002	2003	1381	1461	1280	1517	1831	1553	1483	1397	1435	1433	1835	1179	1464
Rnf19a	1493	1424	1542	1620	1604	1713	1588	1678	1752	1656	1612	1917	2148	1754	1655	1777	1788	1640	1661	1908	1739	1763	1790	1695	1595	1567	2026	1953	1821	1782	1805	1874	1215	1565	1758
Pip5k1c	1132	1324	1437	1424	1430	1713	1468	1374	1513	1485	1417	1652	1774	1588	1497	1433	1610	1312	1417	1452	1246	1421	1487	1547	1231	1399	1680	1448	1556	1474	1447	1493	1101	1247	1480
Acsl5	1426	1524	1624	1548	1515	1711	1508	1796	1599	1487	1754	1925	1697	1936	2202	1780	1811	1648	1786	2039	1893	1858	2047	1725	1695	1735	2097	2008	1863	1879	1707	1845	1290	1621	1844
Ap2b1	1644	1576	1562	1784	1700	1711	1783	1748	1584	1749	1849	2070	1782	1554	1663	1817	1867	1677	1727	1904	1879	1988	2118	1740	1681	1748	1681	2038	1979	1979	1691	1779	589	1589	1985
Sorbs3	1580	1623	1767	1760	1780	1711	1647	1521	1640	1563	1307	1702	1981	1619	1501	1569	1644	1353	1527	1629	1329	1358	1543	1467	1356	1292	1748	1584	1624	1438	1567	1394	1291	1439	1408
Psmb8	349	289	421	355	364	1709	1285	1451	1551	1081	1961	1653	1483	2015	3258	2036	1426	2273	1916	2337	2433	2611	2194	2087	1888	1799	3113	2451	2073	2500	1970	2108	3293	1398	2136
ENSMAUG00000009858	1156	1112	1317	1139	1131	1709	1232	1384	1507	1259	1462	1418	1836	1564	2088	1591	1441	1454	1410	1618	1985	1846	1416	1447	1430	1545	1993	1610	1442	1323	1452	1596	3039	1309	1537
Pfkfb3	781	800	812	854	792	1707	1175	1634	1300	1114	2233	1846	2656	1632	2652	2298	1357	1979	1403	2148	2337	2345	1828	1429	1547	1358	1661	1912	1538	1852	1648	1521	1124	1700	1596
Med12	1473	1368	1486	1909	1738	1707	1624	1568	1335	1478	1729	1727	1605	1325	1296	1773	1829	1502	1393	1599	1694	1869	1903	1487	1447	1619	1228	1789	1770	1764	1425	1411	357	1650	1738
Cped1	2340	2218	1991	2259	2447	1704	1914	1719	1906	1962	1687	1947	2582	1766	1389	1931	2013	1724	1762	1909	1659	1662	1919	1931	1907	1685	1875	2072	2131	1894	1969	1993	1355	2177	1858
Arpc5	1542	1385	1687	1504	1422	1703	1611	1660	1936	1531	1941	1979	1792	1902	2617	1999	1861	1800	1838	2067	2204	2261	2056	1988	1745	2142	2442	2148	1844	1930	1850	2027	2126	1680	2199
Tpr	1910	1599	1724	1871	1907	1701	1672	1659	1685	1708	1869	1861	1848	1605	1666	1875	1848	1686	1565	1787	2069	2009	2001	1701	1725	1694	1699	1928	1991	1675	1557	1690	971	1552	1813
Rpl26	1365	1284	1599	1357	1254	1700	1337	1422	1556	1305	1470	1649	1822	1655	2173	1706	1463	1457	1409	1653	1904	1715	1404	1494	1537	1559	2081	1608	1445	1292	1541	1481	2814	1253	1552
Emilin1	950	1028	1329	1240	1237	1698	1294	1421	1410	1255	1570	1486	1303	1409	1813	1669	1395	1526	1212	1320	2075	1849	1439	1198	1110	1240	1311	1593	1419	1430	1250	1214	1097	1007	1244
Rxra	1354	1271	1427	1449	1490	1698	1407	1367	1439	1437	1583	1605	1641	1589	1521	1521	1626	1352	1401	1406	1454	1584	1586	1517	1330	1593	1677	1558	1718	1530	1427	1366	1020	1282	1658
ENSMAUG00000001030	1945	1800	2008	2588	2233	1696	1972	1912	1654	1880	1747	1932	2251	1635	1525	1751	2046	1325	1683	1763	1744	1718	1644	1729	1461	1506	1603	1874	1892	1876	1697	1725	576	1623	1794
Raver2	1842	1558	1744	1703	1688	1696	1434	1341	1461	1383	1371	1633	1408	1511	1326	1342	1697	1258	1409	1357	1149	1202	1585	1320	1248	1522	1423	1661	1402	1303	1508	1367	1005	1361	1600
Arf3	1441	1290	1526	1536	1360	1696	1485	1529	1576	1534	1504	1759	1523	1653	1959	1630	1609	1587	1629	1746	1847	1975	1611	1705	1587	1513	1806	1616	1604	1450	1703	1581	1462	1446	1569
Ccnd3	853	853	1010	926	894	1695	1164	1254	1262	1148	1440	1548	1572	1592	2146	1637	1295	1401	1446	1929	1692	1693	1676	1389	1345	1626	2175	1808	1477	1694	1593	1758	1969	1176	1808
St3gal1	1273	1369	1492	1483	1528	1694	1465	1727	1521	1578	1606	1719	1384	1593	1680	1581	1609	1661	1624	1579	1399	1785	1747	1543	1600	1347	1491	1503	1638	1387	1352	1318	784	1538	1463
Itpr3	1188	1373	1443	1710	1672	1694	1425	1393	1161	1339	1505	1528	1539	1221	1059	1466	1581	1149	1173	1244	1214	1349	1467	1147	928	1229	1133	1453	1490	1381	1179	1140	354	1267	1275
Sbf1	1291	1316	1411	1501	1494	1692	1495	1483	1468	1572	1617	1669	1779	1599	1648	1502	1685	1418	1400	1653	1516	1703	1778	1446	1351	1523	1548	1624	1716	1618	1450	1583	827	1474	1527
Tcf4	1736	1502	1562	1906	1714	1692	1745	1587	1726	1668	1776	1846	1558	1651	1390	1787	1905	1602	1592	1946	1633	1792	2125	1497	1705	1614	1577	1978	2076	1833	1542	1754	812	1702	1833
Arhgef3	1403	1391	1549	1499	1478	1691	1490	1586	1666	1593	1610	1809	1587	1716	1864	1882	1761	1624	1693	1872	1477	1555	1875	1679	1423	1669	2155	1865	1796	1849	1781	1767	1162	1341	1824
Prelp	1431	1491	1793	1929	1823	1691	1694	2004	1659	1558	1487	1894	2042	1555	1483	1802	1904	1436	1688	1712	1093	1562	1946	1614	1590	1419	1969	1705	2086	1503	1861	1727	1325	1771	1545
Ski	1494	1658	1779	1883	1817	1688	1665	1508	1458	1517	1547	1809	1504	1536	1353	1463	1628	1376	1595	1720	1417	1534	1979	1556	1277	1493	1633	1769	1788	1765	1421	1520	532	1321	1653
Scarf2	1210	1322	1607	1584	1560	1688	1245	1311	1401	1311	1243	1445	1327	1347	1394	1215	1477	1152	1320	1295	1182	1303	1453	1265	1165	1182	1382	1386	1424	1248	1307	1244	847	1167	1361
Olfml2a	1506	1351	1333	1559	1559	1687	1382	1384	1271	1561	1115	1698	1835	1300	1035	1592	1578	1113	1290	1411	981	1211	1495	1342	1357	1197	1559	1373	1315	1242	1582	1450	645	1543	1373
ENSMAUG00000021876	1130	1121	1258	1269	1318	1687	1357	1321	1377	1400	1427	1631	1430	1509	1544	1512	1481	1543	1494	1630	1394	1571	1553	1435	1445	1349	1725	1448	1536	1557	1563	1400	1037	1259	1439
Tut7	1700	1679	1681	1873	1742	1685	1683	1674	1615	1664	1647	1915	1546	1620	1485	1783	1829	1641	1535	1627	1720	1692	1811	1685	1630	1440	1502	1631	1645	1573	1540	1456	478	1431	1731
Gpam	1468	1594	1521	1615	1525	1685	1314	1426	1321	1351	1292	1337	1960	1405	1390	1150	1390	1277	1188	1430	1642	1353	1430	1296	1227	1143	1239	1468	1306	1196	1204	1312	1201	1318	1223
Crim1	1422	1462	1350	1600	1457	1682	1540	1343	1459	1541	1559	1539	1939	1447	1456	1467	1570	1592	1476	1573	1682	1974	1870	1527	1441	1375	1334	1910	1910	1558	1492	1413	621	1428	1565
Gnao1	1212	1295	1377	1432	1401	1678	1493	1435	1347	1589	1359	1523	1400	1597	1176	1402	1536	1154	1342	1555	974	1244	1626	1344	1225	1447	1553	1493	1592	1352	1424	1397	759	1284	1535
Marchf2	1512	1345	1674	1592	1517	1678	1515	1444	1480	1435	1335	1590	1506	1668	1720	1499	1568	1391	1569	1631	1351	1603	1625	1603	1357	1542	1968	1655	1667	1452	1613	1473	2100	1312	1436
Prkcsh	1347	1397	1633	1534	1544	1677	1474	1471	1502	1426	1391	1636	1531	1673	1678	1595	1476	1276	1459	1501	1385	1378	1457	1426	1333	1302	1755	1551	1483	1376	1471	1350	1523	1233	1447
Plod1	1295	1201	1452	1449	1378	1677	1360	1369	1455	1452	1419	1423	1442	1481	1586	1360	1395	1226	1378	1472	1491	1459	1520	1284	1311	1345	1611	1607	1613	1489	1317	1351	1300	1221	1416
Trak2	1968	1814	1914	1957	1871	1675	1535	1570	1662	1710	1656	1656	1688	1642	1381	1544	1714	1337	1544	1575	1322	1578	1735	1637	1534	1471	1640	1694	1728	1514	1482	1496	1000	1422	1683
Strn4	1241	1283	1461	1489	1506	1675	1407	1461	1489	1478	1371	1570	1415	1527	1499	1411	1473	1285	1372	1559	1328	1380	1455	1340	1364	1291	1576	1431	1506	1399	1434	1355	1234	1169	1420
Marco	1775	1441	1872	1547	1674	1674	1534	1276	1664	1357	1464	1858	1702	1452	1744	1585	1632	1538	1746	1783	2356	1830	1650	1678	1694	1366	2064	1902	1571	1868	1457	1559	1569	1508	1556
Atp6ap1	1552	1444	1639	1558	1489	1674	1382	1484	1527	1472	1431	1621	1578	1612	1709	1484	1593	1282	1595	1626	1405	1495	1630	1596	1591	1550	1981	1564	1669	1435	1541	1453	1633	1336	1540
Ppp6r3	1645	1483	1583	1633	1615	1673	1552	1643	1704	1554	1662	1786	1779	1692	1828	1697	1748	1581	1554	1758	1800	1910	1895	1620	1671	1571	1846	1919	1858	1674	1647	1669	1406	1575	1754
Nop53	1089	1132	1420	1334	1268	1672	1273	1367	1383	1234	1253	1546	1830	1591	1800	1436	1391	1274	1286	1656	1349	1461	1321	1360	1342	1386	1703	1501	1299	1324	1369	1387	1758	1216	1420
Rad21	1755	1674	1661	1866	1742	1670	1648	1698	1799	1775	1720	1965	1977	1847	1907	1834	1947	1622	1751	1788	1795	1906	1820	1816	1718	1769	2018	1811	1954	1685	1736	1757	1678	1615	1762
Pltp	1208	1349	1438	1186	1533	1670	1728	1507	1776	2090	1736	1972	2890	2196	1822	1429	1709	1557	1827	2299	1658	1981	2171	2167	2252	1770	2519	2220	2425	1736	2410	2220	2347	1911	2073
Sox13	1179	1280	1500	1200	1415	1669	1250	1300	1205	1170	1269	1498	1331	1371	1435	1395	1436	1153	1280	1309	1235	1254	1211	1159	1233	1037	1464	1280	1172	1190	1456	1226	1134	1228	1210
Pum2	1968	1766	1696	1947	1923	1667	1743	1871	1836	1946	1793	2011	2126	1832	1841	1899	2076	1823	1721	2014	1868	2102	2038	1838	1934	1784	1983	1945	2080	1916	1984	1991	1531	1809	1866
Rock1	1801	1842	1244	1963	1767	1667	1726	1921	2001	1835	1825	2025	2082	1779	1948	1970	1987	1848	1873	1982	1901	2040	2010	1852	1727	1906	2061	2088	1993	1781	1767	1893	1803	1610	1890
Rab1a	1559	1541	1783	1727	1629	1667	1689	1744	1783	1617	1654	1865	1852	1816	2296	1816	1786	1688	1837	1852	2074	1920	1774	1806	1647	1654	2062	1797	1854	1680	1746	1772	2018	1542	1694
Tgfbi	1189	1172	1563	1398	1235	1666	1407	1457	1338	1352	1854	1682	1436	1719	2122	1756	1614	1450	1468	1770	2537	2145	1739	1388	1321	1593	1766	1666	1594	1685	1366	1339	1315	1205	1565
Rasa3	1227	1117	1310	1313	1347	1666	1375	1393	1285	1260	1903	1761	1420	1425	1741	1662	1579	1304	1256	1584	1469	1684	1647	1437	1248	1388	1332	1788	1602	1358	1331	1365	871	1260	1573
Wbp2	1271	1291	1542	1483	1366	1666	1443	1414	1562	1492	1485	1604	1690	1649	1798	1550	1655	1478	1553	1645	1389	1503	1607	1600	1468	1567	1911	1620	1685	1497	1634	1584	1585	1434	1430
Hyou1	1439	1351	1491	1669	1427	1663	1587	1500	1711	1755	1771	1621	1778	1740	2081	1563	1617	1468	1461	1370	1828	1871	1675	1380	1375	1350	1680	1627	1796	1486	1319	1515	1216	1240	1571
Hnrnpdl	1825	1793	2133	1962	1762	1661	1759	1907	1935	1668	1778	2092	1918	1992	2256	1966	1941	1732	1899	2077	1840	1995	2038	2020	1838	1816	2337	2125	1899	1795	1900	1957	1823	1717	2007
Cntn1	1552	1540	1635	1615	1468	1661	1808	1707	1864	1914	1659	1836	1819	1882	2459	1796	1870	1812	1769	1735	1899	1936	1691	1890	1739	1596	2246	1758	1928	1705	1665	1644	2173	1445	1744
Capns1	1296	1220	1418	1318	1310	1660	1375	1373	1516	1351	1389	1589	1517	1591	1612	1424	1456	1277	1456	1591	1489	1583	1506	1374	1370	1394	1682	1563	1479	1308	1395	1468	1548	1299	1492
Btg1	1545	1431	1718	1625	1547	1660	1568	1830	1800	1529	1712	1999	1756	1758	2244	2104	1887	1674	1745	1991	1653	1987	1791	1717	1718	1659	2333	1928	1753	1645	1784	1840	2355	1589	1751
Des	1356	1456	1617	1608	1641	1659	1305	1503	1474	1384	1423	1369	1688	1517	1564	1512	1471	1518	1327	1643	1379	1659	1465	1374	1282	1161	1914	1498	1554	1432	1544	1350	1889	1374	1338
Fam171a1	1674	1671	1875	1861	1723	1657	1511	1493	1586	1551	1461	1624	1591	1387	1440	1276	1563	1181	1441	1415	1089	1301	1638	1407	1368	1426	1531	1444	1558	1281	1460	1518	1183	1521	1451
F11r	1432	1500	1787	1587	1493	1657	1454	1451	1513	1432	1247	1602	1635	1457	1593	1464	1412	1303	1720	1618	1527	1494	1387	1396	1555	1295	1853	1280	1295	1065	1566	1432	2042	1505	1259
Add3	1811	1681	1663	1818	1636	1656	1621	1756	1667	1625	1625	1867	1720	1697	1789	1753	1940	1419	1560	1647	1305	1694	1606	1662	1469	1828	1836	1692	1716	1546	1555	1617	1232	1504	1721
ENSMAUG00000013706	1429	1553	1424	1865	1904	1656	1717	1542	1310	1805	1695	1831	1525	1421	970	1584	1799	1360	1302	1591	1216	1574	1952	1357	1346	1453	1042	1605	1954	1670	1276	1446	122	1563	1592
Svep1	1061	1263	1243	1626	1384	1656	1334	1276	1266	1220	1458	1495	1733	1175	1209	1502	1436	1412	1087	1393	1867	1753	1615	1295	1212	1295	1230	1760	1688	1510	1202	1272	881	1369	1445
Ehmt2	1211	1188	1375	1362	1326	1655	1269	1399	1316	1422	1196	1385	1512	1438	1534	1287	1340	1308	1297	1477	1394	1419	1438	1356	1256	1224	1407	1218	1471	1352	1458	1272	1101	1178	1262
Acly	1682	1893	2031	1897	1783	1654	1790	2000	1869	1871	1948	1727	1610	2288	2558	1588	1829	1459	1896	1590	1634	1777	1855	1585	1460	1755	1671	1741	2154	1687	1486	1504	1014	1351	1545
Tcaf1	1708	1663	1869	1828	1832	1654	1697	1661	1838	1717	1578	1807	1382	1680	1557	1639	1799	1307	1606	1510	1264	1268	1718	1382	1282	1571	1629	1592	1716	1292	1554	1411	1007	1258	1401
ENSMAUG00000010713	1291	1161	1374	1388	1306	1654	1314	1345	1363	1244	1464	1540	1532	1586	1743	1484	1512	1196	1393	1507	1444	1609	1594	1511	1387	1442	1850	1594	1454	1485	1442	1460	1796	1222	1424
Lama4	1608	1535	1567	1791	1858	1653	1556	1428	1303	1444	1570	1737	1640	1343	1525	1496	1660	1543	1396	1638	1791	1705	1809	1455	1471	1291	1282	1693	1646	1539	1352	1403	648	1396	1486
Gabarapl1	1567	1446	1585	1617	1572	1652	1541	1449	1742	1730	1366	1723	2200	1853	1606	1678	1737	1601	1720	1880	1327	1716	1603	1840	1757	1505	1994	1726	1989	1464	1830	1747	1800	1645	1650
Csnk1g2	1336	1286	1514	1475	1420	1648	1289	1328	1380	1350	1344	1454	1588	1387	1511	1247	1437	1135	1363	1365	1238	1296	1400	1332	1153	1323	1554	1417	1345	1210	1322	1255	1373	1149	1273
Slc44a1	1667	1557	1782	1679	1685	1646	1661	1680	1734	1520	1642	1878	2104	1604	1582	1578	1889	1292	1496	1624	1444	1882	1671	1558	1525	1708	1831	1597	1901	1386	1736	1698	1446	1549	1623
Slc11a1	1117	1014	1327	1190	1149	1645	1547	1512	1490	1657	1674	1634	2038	1635	1904	1916	1857	1736	1438	1742	1718	2169	1594	1715	1427	1569	1656	1530	1837	1603	1418	1541	1105	1546	1659
ENSMAUG00000011704	1664	1513	1730	1640	1573	1645	1761	1744	1909	1716	2225	2208	1730	1727	2229	2056	2076	1800	1864	2081	2496	2356	2341	1745	1850	2224	1856	2397	2213	2274	1667	1927	697	1632	2143
Fat1	2306	1694	1800	2158	2043	1644	1513	1362	1515	1541	1750	1711	1690	1426	1321	1738	1649	1406	1372	1711	1987	1666	2119	1505	1697	1541	1434	1975	1844	1875	1445	1632	988	1552	1772
ENSMAUG00000014937	1885	1686	1870	1960	1854	1644	1637	1425	1397	1641	1600	1776	2242	1472	1264	1497	1802	1528	1349	1633	1212	1518	1625	1647	1401	1499	1438	1577	1796	1520	1586	1555	685	1608	1477
ENSMAUG00000018005	724	616	714	722	783	1644	1245	1308	1348	1181	1939	1571	1421	1607	2370	1740	1416	2216	1988	2628	2391	2614	2631	2293	2084	2233	2702	2668	2347	2457	2292	2393	1922	1806	2487
Cdc42bpb	1202	1352	1428	1507	1524	1643	1419	1430	1474	1582	1490	1755	1587	1651	1477	1473	1617	1384	1425	1650	1505	1703	1720	1439	1301	1462	1630	1723	1697	1732	1417	1416	597	1376	1560
Clptm1	1160	1172	1416	1422	1296	1642	1429	1360	1465	1398	1336	1566	1561	1536	1668	1387	1537	1346	1322	1510	1413	1599	1520	1469	1225	1431	1642	1481	1594	1473	1468	1397	1278	1233	1421
Hdac5	1435	1354	1489	1534	1502	1640	1482	1384	1559	1570	1466	1604	1802	1512	1365	1382	1562	1357	1375	1481	1276	1593	1550	1503	1353	1503	1680	1521	1844	1491	1429	1421	1349	1357	1608
Tardbp	1688	1570	1705	1817	1659	1640	1682	1695	1846	1703	1714	1876	1855	1898	2053	1722	1843	1695	1659	1826	1927	1921	1905	1752	1732	1666	2146	1907	1851	1745	1686	1721	2031	1643	1890
ENSMAUG00000018482	1241	1370	1647	1576	1316	1640	1347	1639	1383	1141	1473	1494	1537	1341	1470	1443	1487	1404	1368	1389	1441	1399	1479	1286	1230	1454	1449	1558	1346	1419	1348	1359	1156	1325	1310
Sh2b3	1275	1374	1411	1443	1437	1640	1378	1518	1361	1343	1639	1645	1443	1588	1519	1680	1691	1377	1412	1429	1348	1620	1643	1278	1243	1501	1517	1643	1634	1437	1399	1433	669	1384	1569
Ehd1	1246	1343	1424	1314	1335	1637	1356	1314	1307	1325	1372	1466	1567	1491	1653	1408	1430	1096	1273	1302	1231	1419	1405	1325	1091	1209	1443	1376	1344	1182	1275	1308	1380	1095	1242
Matr3	1905	1725	1898	1883	1808	1636	1663	1895	1905	1763	1802	1944	1901	1834	2050	1729	1830	1683	1740	1788	1881	1860	2004	1678	1683	1721	2019	2025	1953	1765	1772	1820	1620	1709	1819
ENSMAUG00000004389	1040	886	995	1031	1075	1633	1552	1522	1623	1530	1743	1857	1708	1521	1540	1823	1829	1945	2096	2334	1883	2077	2480	2042	2045	2049	2054	2386	2354	2166	2040	2061	1115	1891	2247
Arhgef7	1403	1388	1578	1582	1586	1633	1508	1478	1698	1489	1586	1717	1548	1558	1537	1617	1696	1457	1422	1649	1514	1553	1631	1423	1446	1514	1632	1641	1694	1410	1494	1535	1045	1363	1519
Vdac2	1273	1457	1593	1462	1420	1632	1459	1690	1673	1588	1686	1792	1794	1839	2192	1714	1616	1651	1653	1799	1867	1927	1656	1703	1569	1605	2158	1792	1619	1624	1631	1634	2449	1511	1677
Midn	1036	1423	1417	1429	1314	1632	1351	1369	1568	1403	1454	1574	1482	1573	1825	1416	1464	1513	1574	1547	1502	1614	1524	1486	1379	1451	1709	1537	1643	1520	1434	1465	1060	1362	1442
Clta	1407	1357	1540	1464	1481	1632	1385	1412	1616	1407	1520	1630	1603	1548	2018	1591	1575	1518	1577	1639	1909	1873	1616	1628	1598	1574	2040	1628	1488	1524	1618	1451	2218	1344	1577
Foxp1	1786	1795	1827	2045	1928	1632	1787	1581	1634	1756	1738	1794	1924	1613	1584	1932	1901	1551	1637	1808	1560	1847	1970	1676	1470	1608	1811	1803	1797	1738	1660	1485	1313	1569	1730
Cox4i1	1328	1248	1642	1291	1201	1631	1399	1506	1531	1286	1356	1594	1582	1691	2338	1487	1381	1319	1430	1625	1434	1665	1463	1438	1441	1399	2098	1632	1429	1321	1462	1479	3060	1280	1464
Acss2	1961	1896	1867	2111	1899	1630	1669	1414	1736	1828	1596	1488	2049	1737	1867	1170	1789	1281	1871	1601	1328	1410	1678	1621	1629	1463	1681	1634	1963	1698	1510	1483	1569	1313	1325
Ccn2	1013	912	1197	1441	1381	1630	1195	1237	1192	1431	1228	1341	2357	1443	1407	1628	1211	1465	1129	1421	1753	1949	1022	1128	1051	856	1318	1204	1383	1318	1477	1501	2637	1214	1148
Frmd4a	1622	1372	1652	1833	1863	1628	1500	1513	1417	1392	1413	1503	1350	1180	1324	1465	1696	1402	1224	1499	1303	1455	1623	1193	1297	1389	1420	1566	1670	1353	1221	1177	858	1336	1439
Mfn2	1514	1614	1588	1799	1806	1627	1632	1620	1555	1706	1435	1632	2214	1641	1529	1507	1652	1354	1552	1540	1331	1555	1620	1617	1398	1404	1551	1529	1692	1568	1655	1532	1126	1427	1425
Eps15	1626	1589	1624	1763	1725	1626	1708	1730	1763	1677	1664	1823	2016	1713	1801	1757	1939	1620	1778	1941	1831	2027	1991	1769	1645	1659	1890	1905	1919	1782	1685	1802	1396	1603	1787
Tmed2	1537	1549	1861	1693	1591	1625	1572	1591	1728	1649	1555	1844	1838	1785	2104	1670	1720	1608	1659	1875	1992	2002	1744	1657	1538	1705	2158	1752	1779	1732	1703	1646	2172	1546	1682
Trib2	1177	1260	1366	1380	1450	1624	1366	1574	1614	1468	1564	1806	1395	1769	1514	1567	1599	1304	1580	1493	1258	1352	1658	1311	1558	1451	1845	1920	1464	1387	1537	1530	959	1367	1513
Ripk1	1684	1309	1375	1693	1603	1623	1561	1443	1530	1461	1828	1763	1703	1379	1347	1778	1753	1460	1338	1561	1582	1745	1883	1590	1648	1501	1217	1831	1780	1615	1358	1481	347	1619	1735
Tspan9	1354	1431	1550	1615	1576	1621	1400	1312	1422	1296	1405	1474	1495	1363	1391	1230	1478	1268	1441	1461	1243	1396	1551	1307	1265	1391	1573	1547	1589	1306	1422	1335	1229	1252	1348
ENSMAUG00000014119	756	724	921	826	780	1618	1198	1276	1318	1107	1736	1429	1539	1610	2216	1848	1425	1676	1372	1666	1935	2199	1728	1659	1275	1695	1792	1760	1741	1802	1460	1571	1486	1272	1632
Dlgap4	1333	1352	1504	1496	1492	1617	1502	1326	1448	1520	1491	1553	1581	1515	1386	1405	1601	1334	1400	1513	1462	1552	1632	1317	1449	1321	1503	1539	1699	1391	1375	1342	1044	1346	1570
Tmem63b	1584	1733	1822	1828	1815	1616	1541	1278	1420	1605	1301	1708	1720	1633	1341	1413	1690	1120	1474	1449	1237	1290	1687	1629	1428	1452	1566	1463	1636	1519	1508	1508	901	1478	1464
Grk6	1135	1162	1333	1238	1261	1613	1405	1394	1319	1280	1625	1608	1354	1446	1588	1501	1574	1416	1385	1486	1266	1570	1490	1430	1312	1521	1599	1576	1484	1355	1369	1334	1082	1237	1556
ENSMAUG00000020573	1276	1300	1300	1395	1499	1612	1477	1439	1287	1549	1330	1556	1356	1455	1131	1364	1579	1289	1194	1403	1244	1348	1537	1164	1328	1152	1258	1477	1595	1381	1379	1213	311	1249	1313
Pald1	1208	1202	1460	1335	1498	1611	1428	1418	1566	1331	1596	1559	1835	1664	1500	1448	1617	1097	1204	1647	1316	1244	1439	1253	1231	1356	1757	1614	1508	1455	1446	1598	1158	1448	1680
Exoc7	1358	1294	1452	1485	1371	1611	1411	1403	1425	1400	1507	1478	1575	1494	1515	1428	1524	1303	1347	1487	1471	1474	1550	1339	1258	1389	1536	1550	1615	1487	1392	1368	1112	1241	1462
Arhgef26	1611	1695	1595	1821	1939	1610	1527	1411	1425	1546	1253	1668	1802	1389	1156	1617	1678	1272	1464	1583	1259	1278	1595	1383	1512	1239	1551	1474	1428	1388	1682	1547	751	1368	1484
Scarb1	1579	1516	1625	1626	1521	1609	1536	1238	1571	1537	1487	1388	2427	1236	1437	1243	1360	1069	1200	1131	1394	1455	1485	1341	1146	1082	1197	1327	1528	889	1170	1118	985	2041	1152
Abca1	2050	1664	1583	2128	2381	1609	2154	1761	1929	2055	1684	1655	1476	1699	1315	1568	1757	1422	1350	1640	2121	1510	2072	1293	1594	1568	1267	1852	2155	1751	1345	1715	865	1482	1609
ENSMAUG00000015154	1210	1058	1220	1133	1126	1609	1372	1282	1382	1394	1255	1444	1555	1360	1530	1312	1465	1639	1526	1822	1897	1647	1769	1656	1640	1505	1835	1739	1812	1649	1845	1789	1211	1377	1586
Itga2b	511	579	645	560	597	1609	950	1008	1090	994	1385	1451	1086	1329	1710	1643	1406	1300	1399	1681	1226	1397	1603	1238	1265	1420	1829	1867	1169	1383	1343	1394	1141	1292	1512
Nrd1	1528	1474	1608	1595	1507	1607	1630	1539	1506	1610	1443	1707	1681	1491	1727	1697	1588	1600	1575	1660	1755	1860	1628	1651	1649	1384	1681	1531	1620	1357	1646	1391	1065	1499	1508
Fyn	1207	1204	1148	1233	1197	1606	1315	1410	1446	1300	1496	1556	1526	1496	1623	1493	1479	1343	1381	1528	1256	1474	1566	1253	1307	1383	1651	1684	1470	1388	1437	1390	996	1278	1594
ENSMAUG00000007327	856	920	1142	1022	893	1605	1191	1244	1367	1049	1422	1446	1219	1468	2146	1408	1359	1283	1377	1639	1727	1928	1315	1453	1225	1415	1985	1559	1311	1289	1254	1380	2062	1149	1485
Fgfr2	1889	1700	1373	2056	1946	1605	1595	1380	1366	1474	1436	1596	1318	1258	1204	1396	1592	1285	1443	1503	1373	1589	1898	1440	1495	1304	1262	1682	1826	1601	1241	1378	511	1424	1492
Errfi1	1181	1410	1192	1272	1266	1605	1164	1058	1257	1266	1226	1368	2008	1064	1229	1161	1234	1127	1183	1299	1272	1164	1097	1064	989	986	986	1070	1219	1126	1105	1145	1245	1131	1195
Psmc3	1401	1277	1489	1388	1336	1604	1337	1503	1565	1410	1460	1530	1497	1647	1902	1514	1551	1342	1431	1537	1594	1648	1472	1564	1416	1384	1929	1676	1501	1466	1466	1456	2191	1244	1519
Tnip1	1236	1076	1435	1354	1220	1604	1405	1409	1418	1500	1550	1661	1630	1624	1725	1611	1482	1550	1341	1594	1563	1838	1507	1356	1202	1265	1476	1497	1513	1394	1428	1296	1031	1201	1413
Rab2a	1677	1812	1868	1764	1729	1603	1475	1749	1874	1623	1561	1831	1676	1748	2051	1470	1737	1545	1748	1963	1648	1785	1912	1748	1638	1659	2065	1876	1752	1627	1643	1758	2211	1557	1812
Zbtb7b	1409	1340	1415	1457	1505	1602	1469	1314	1513	1467	1471	1501	1362	1457	1579	1441	1564	1209	1471	1522	1231	1447	1564	1496	1416	1508	1571	1596	1728	1615	1309	1252	1002	1293	1460
Rbm5	1733	1547	1632	1722	1753	1601	1507	1544	1635	1524	1671	1775	1753	1535	1548	1612	1744	1425	1536	1618	1567	1659	1769	1550	1497	1624	1704	1761	1791	1554	1531	1538	1105	1542	1702
Usp22	1383	1353	1462	1494	1501	1600	1476	1455	1448	1406	1559	1621	1723	1545	1503	1599	1681	1656	1587	1692	1714	1618	1747	1560	1467	1614	1758	1732	1660	1630	1546	1492	1026	1458	1545
Tmem109	1471	1261	1625	1501	1489	1598	1443	1203	1507	1449	1325	1439	1647	1660	1550	1390	1435	1174	1432	1485	1155	1378	1482	1512	1284	1414	1743	1499	1515	1373	1567	1436	1835	1258	1267
Mmp14	1157	1238	1398	1441	1357	1598	1245	1347	1385	1203	1624	1516	1548	1428	1874	1374	1384	1380	1379	1610	2241	1626	1800	1366	1229	1454	1501	1468	1576	1638	1247	1457	777	1412	1340
ENSMAUG00000001345	352	322	458	346	338	1596	1470	1692	1735	1341	2823	2176	1766	2044	4048	2369	1682	3159	2732	3475	3864	3794	3390	3031	2819	3342	3748	3444	3104	3356	2817	3112	2585	2062	3382
Sod1	1414	1378	1738	1453	1345	1596	1497	1436	1643	1471	1409	1491	1641	1740	2207	1551	1534	1487	1542	1644	1871	1768	1496	1555	1475	1489	2279	1647	1629	1506	1587	1535	3090	1241	1489
Ilrun	1242	1223	1401	1397	1419	1595	1495	1471	1535	1531	1628	1654	1662	1641	1885	1592	1601	1502	1481	1701	1783	1837	1730	1634	1494	1513	1857	1724	1879	1705	1553	1533	1290	1496	1644
Tspan2	2301	2100	2099	2199	2135	1594	1815	1718	1895	1886	1473	2047	2302	1728	1760	1817	2094	1640	1997	2069	1695	1836	2080	1992	1989	1518	2140	1875	1959	1708	1983	1919	1805	1815	1792
Ak3	1514	1571	1729	1655	1576	1594	1396	1555	1588	1454	1414	1674	1554	1553	1641	1589	1530	1246	1735	1647	1368	1290	1656	1520	1518	1499	1846	1633	1528	1400	1551	1614	1463	1420	1567
ENSMAUG00000010226	1380	1543	1447	1477	1659	1592	1376	1281	1456	1391	1326	1591	1737	1450	1385	1396	1561	1581	1495	1473	1596	1481	1536	1575	1320	1308	1470	1549	1444	1478	1596	1402	701	1418	1357
Vamp8	1728	1405	1825	1519	1624	1592	1405	1310	1696	1390	1459	1595	1940	1560	1659	1509	1601	1131	1437	1577	1502	1460	1385	1672	1566	1462	2081	1580	1595	1386	1584	1530	2715	1368	1413
Dnajc5	1474	1387	1486	1463	1522	1591	1522	1579	1536	1384	1581	1668	1682	1670	1786	1510	1667	1447	1582	1626	1786	1910	1769	1637	1471	1626	1645	1727	1678	1666	1509	1545	1153	1473	1692
Itsn2	1953	1712	1705	1900	1849	1591	1612	1620	1594	1745	1692	1776	1717	1640	1606	1683	1946	1464	1471	1667	1522	1789	1796	1622	1632	1556	1629	1723	1683	1511	1506	1478	1214	1536	1727
Cdkn1a	770	946	820	875	974	1590	1035	994	1351	1379	1341	1200	2267	1297	1531	1241	1263	1152	1028	1424	1987	1607	1080	1236	1039	938	1571	1238	1348	1436	1120	1374	2419	1074	1116
Calm2	1638	1691	1859	1722	1670	1589	1604	1727	1766	1565	1478	1892	1648	1728	2023	1680	1798	1522	1865	1890	1783	1778	1720	1756	1758	1761	2242	1823	1830	1729	1835	1728	2049	1524	1727
Arl6ip1	1674	1479	1656	1671	1472	1588	1475	1492	1639	1451	1470	1668	1718	1569	2013	1667	1566	1649	1557	1818	2044	2050	1811	1702	1526	1737	2002	1748	1676	1845	1719	1696	2193	1476	1790
Sbno2	871	895	1095	1104	1070	1587	1301	1280	1283	1230	1774	1487	1394	1452	1946	1546	1416	1240	1081	1460	1619	1928	1372	1319	1147	1307	1263	1453	1485	1425	1076	1185	778	1251	1445
Gigyf1	1274	1297	1468	1532	1512	1586	1375	1292	1389	1438	1376	1533	1854	1460	1380	1403	1617	1277	1253	1455	1158	1413	1458	1433	1198	1389	1462	1467	1672	1426	1526	1410	1076	1326	1417
Klf4	1168	1214	1845	1320	1434	1582	1374	1908	1482	1394	1814	1817	1637	1665	1593	2223	1669	1230	1569	1816	1114	1323	1387	1270	1310	1524	1967	1667	1218	1376	1739	1866	1509	1373	1644
Crip1	1408	1321	1786	1410	1402	1580	1233	1141	1354	1168	1361	1620	1482	1538	1927	1478	1396	1243	1715	1854	1298	1504	1576	1703	1406	1889	2460	1417	1452	1554	1352	1780	2186	1443	1841
Ankrd10	1947	1464	1569	1770	1756	1579	1574	1412	1629	1406	1644	1568	1555	1452	1387	1553	1701	1254	1429	1521	1505	1482	1784	1561	1537	1367	1457	1747	1669	1565	1315	1403	1071	1554	1562
Plekha6	1397	1458	1364	1662	1652	1578	1375	1374	1256	1417	1248	1558	1549	1203	1129	1350	1593	1352	1228	1128	1287	1503	1445	1341	1264	1113	1143	1482	1497	1400	1275	1121	643	1195	1372
ENSMAUG00000014101	1055	971	1175	931	1168	1577	1322	1412	1261	1280	1361	1495	1136	1402	1156	1353	1444	1311	1402	2003	985	1444	1605	1728	1493	1699	1739	1825	1361	1238	1759	1558	998	1402	1465
Rapgef3	1015	1176	1337	1219	1339	1577	1195	1280	1341	1224	1430	1394	1551	1585	1162	1217	1320	1252	1408	1373	1042	1159	1330	1108	1407	1202	1422	1396	1468	1262	1270	1214	817	1311	1404
Cdc42se1	1124	1096	1330	1201	1188	1575	1321	1264	1340	1260	1530	1415	1431	1530	1802	1619	1353	1356	1348	1528	1533	1702	1487	1525	1303	1541	1809	1585	1440	1472	1334	1414	1687	1195	1576
Clec14a	1112	1001	1329	1138	1243	1573	1057	926	1285	1055	1068	1155	1409	1254	1196	1148	1285	1147	1033	1322	1124	1163	1309	1244	1033	986	1420	1589	1322	1230	1168	1049	1085	1023	1161
Adipor2	1364	1568	1571	1574	1403	1572	1460	1890	1378	1407	1440	1388	2958	1684	2117	1515	1472	1261	1353	1688	1792	1802	1676	1520	1318	1421	1707	1788	1645	1467	1606	1832	1374	1607	1647
Top2b	1868	1765	1855	1939	1793	1572	1604	1763	1835	1716	1666	1988	1793	1707	1787	1791	1762	1394	1665	1664	1746	1699	1892	1782	1608	1743	1870	1862	1834	1604	1684	1585	1483	1551	1770
Nampt	1168	988	1093	1102	1045	1570	1479	1641	1688	1369	2151	1799	1622	1844	2950	2003	1657	2150	1947	2324	2390	2456	2301	2079	1864	2072	2345	2309	2079	2216	2040	2125	1775	1626	2145
Jund	1352	1517	1630	1677	1601	1570	1528	1372	1619	1459	1462	1617	1777	1764	1881	1416	1478	1306	1621	1578	1398	1666	1557	1691	1300	1459	1953	1506	1673	1557	1574	1730	2607	1196	1391
Rnase4	1465	1389	1746	1546	1401	1569	1276	1310	1348	1250	1018	1470	1574	1420	1444	1350	1372	1191	1414	1402	1179	1282	1340	1363	1267	1129	1768	1141	1230	1163	1412	1192	2037	1224	1153
Dpf2	1340	1387	1478	1450	1422	1568	1402	1391	1568	1357	1487	1603	1713	1553	1669	1453	1613	1374	1489	1590	1481	1537	1607	1511	1408	1563	1801	1625	1578	1557	1505	1557	1370	1419	1536
Cr1l	1338	1286	1535	1481	1338	1568	1479	1455	1644	1433	1580	1773	1857	1630	1834	1736	1700	1551	1637	1834	1599	1761	1691	1632	1678	1805	1999	1773	1740	1510	1693	1727	1800	1500	1765
ENSMAUG00000019969	1377	1369	1520	1630	1435	1568	1311	1408	1524	1311	1481	1578	1622	1456	1584	1508	1561	1268	1282	1424	1245	1496	1464	1448	1281	1390	1500	1487	1488	1286	1270	1321	1261	1300	1457
Cat	2360	2048	2290	2266	2105	1566	1930	2262	1616	1723	1406	1935	1785	1932	2380	1571	1932	1504	1940	1924	1957	1959	1917	1992	2079	1581	2013	1579	1928	1675	1610	1775	1543	1619	1628
Bst2	224	212	269	250	273	1565	1017	1211	1191	1196	1370	1398	1119	1410	1973	1506	1201	2292	2099	2567	2345	2333	2288	2111	1989	1725	2383	2224	2090	2268	2303	2060	1436	1486	1994
Pgd	1050	1150	1395	1239	1093	1564	1391	1497	2230	1307	1467	2047	1289	1681	1958	1489	1529	1326	1426	1532	1499	1930	1545	1526	1274	1786	1892	1530	1696	1363	1415	1321	1498	1148	1568
Fabp5	1686	1897	2522	1864	1545	1562	1568	1477	1644	1303	1776	1688	1247	1908	2585	1364	1547	1249	2215	1599	1645	1651	1689	1417	1440	2014	2006	1712	1752	1634	1402	1525	2210	1224	1510
Igfbp4	878	967	1144	1088	1212	1562	1422	1621	1433	1371	1218	1687	1894	1832	2180	1782	1504	1514	1360	1410	3421	2235	1342	1345	1404	1038	1664	1350	1531	1149	1621	1366	2725	1137	1107
Cers2	1724	1671	1845	1778	1745	1561	1598	1477	1767	1624	1583	1805	1692	1767	1802	1627	1756	1391	1749	1594	1428	1697	1737	1751	1618	1718	1960	1757	1847	1707	1630	1603	1535	1452	1554
Adamts10	1479	1613	1424	1745	1618	1557	1490	1438	1367	1686	1504	1457	1309	1453	1138	1305	1477	1191	1212	1296	1110	947	1303	1104	1192	1233	1200	1224	1375	1135	1273	1052	870	1162	1181
Gpx1	755	782	963	825	787	1557	1050	1162	1176	978	1384	1258	1591	1471	2208	1356	1225	1308	1157	1397	1781	1870	1267	1373	1143	1295	1832	1360	1325	1409	1337	1296	2156	1105	1282
Cotl1	775	701	1040	792	824	1556	1193	1276	1168	1014	1663	1361	1209	1383	2157	1742	1392	1468	1360	1676	1805	2142	1577	1624	1296	1809	1848	1704	1468	1606	1274	1381	1633	1116	1727
Mtdh	1680	1524	1642	1677	1607	1554	1550	1640	1784	1659	1589	1767	1920	1755	1810	1647	1782	1504	1470	1675	1927	1977	1769	1748	1574	1617	2014	1926	1805	1656	1619	1643	1782	1532	1782
Camk2n1	1418	1578	1635	1526	1524	1554	1188	1323	1564	1428	1282	1628	1669	1489	1503	1313	1459	1345	1537	1321	1121	1235	1395	1434	1261	1284	1723	1517	1412	1318	1621	1402	2271	1292	1363
Mtss2	1268	1340	1478	1447	1464	1553	1275	1257	1319	1360	1132	1372	1039	1315	1183	1088	1349	941	1128	1070	741	863	1228	1070	965	988	1208	1109	1280	1050	1236	988	635	816	1047
Atp2a3	1219	1264	1415	1446	1340	1552	1261	1436	1020	1076	1465	1500	1174	1125	1409	1323	1393	921	1058	1211	928	1174	1308	1092	1030	1183	1152	1448	1063	1014	1046	1128	289	1078	1272
Zc3h7b	1184	1209	1253	1385	1375	1552	1317	1334	1327	1193	1386	1481	1502	1303	1232	1381	1479	1260	1409	1519	1379	1492	1651	1311	1255	1321	1380	1629	1573	1473	1367	1439	655	1280	1471
ENSMAUG00000008616	1930	2178	1757	2357	2252	1551	1133	1656	1988	1787	1585	2233	1712	1579	1594	2129	2369	1940	1204	1895	1793	2000	2424	1657	2084	1135	1632	2407	2380	2205	1971	2099	899	2162	1753
Csk	891	1000	1174	1142	1087	1550	1314	1256	1321	1282	1562	1417	1408	1507	1807	1355	1354	1215	1288	1418	1459	1590	1420	1409	1131	1366	1690	1448	1365	1397	1247	1383	1362	1106	1395
ENSMAUG00000021385	1138	1344	1576	1239	1190	1549	1290	1306	1441	1220	1539	1708	1381	1536	2022	1495	1517	1476	1600	1632	1597	1749	1591	1538	1447	1725	2255	1577	1573	1402	1437	1567	2452	1421	1784
Sar1a	1674	1621	1704	1621	1534	1547	1638	1645	1806	1621	1611	1783	1687	1827	2000	1677	1679	1494	1702	1783	1846	1785	1773	1688	1565	1585	2034	1909	1753	1725	1589	1675	2027	1494	1868
Nfkb2	871	965	1133	1010	1054	1544	1202	1271	1507	1304	1704	1545	1435	1601	2047	1371	1391	1566	1276	1503	1583	2032	1396	1298	1100	1236	1515	1506	1499	1425	1281	1324	1439	990	1339
Fam193b	1445	1281	1472	1538	1628	1542	1436	1251	1378	1365	1348	1566	1774	1438	1287	1338	1510	1153	1211	1285	1075	1365	1438	1389	1258	1317	1454	1376	1506	1339	1337	1333	1216	1397	1341
ENSMAUG00000014588	1503	1739	2062	2038	1792	1542	1673	1544	1576	1872	1474	1837	1632	1659	1811	1726	1804	1500	1846	1779	1890	1853	2183	1856	1541	1643	1917	1624	2049	1947	1454	1619	1135	1466	1406
ENSMAUG00000009893	1345	1266	1347	1368	1224	1541	1446	1432	1714	1746	1476	1455	1562	1684	2008	1488	1573	1474	1485	1353	1677	1673	1442	1420	1496	1337	1878	1418	1671	1288	1454	1333	1465	1170	1560
Glis2	1258	1496	1496	1436	1523	1541	1399	1436	1453	1391	1307	1489	1127	1646	1216	1234	1530	1131	1427	1449	1000	1135	1486	1408	1130	1381	1476	1433	1521	1250	1256	1202	846	1093	1272
Msl1	1561	1602	1648	1601	1551	1538	1530	1534	1762	1717	1494	1761	1724	1637	1725	1476	1619	1425	1585	1521	1385	1565	1587	1495	1460	1581	1760	1677	1714	1455	1467	1513	1657	1301	1586
Srebf2	1031	1240	1259	1357	1338	1536	1329	1092	1300	1269	1666	1606	1419	1296	1299	1354	1476	1268	1326	1430	1296	1381	1561	1349	1188	1329	1265	1536	1561	1426	1226	1218	568	1164	1345
Ywhag	1058	1373	1440	1342	1277	1536	1302	1419	1289	1279	1336	1591	1414	1616	2024	1367	1349	1326	1426	1547	1715	1799	1530	1349	1283	1348	1716	1544	1508	1512	1303	1349	1352	1253	1511
Qk	1627	1585	1485	1702	1689	1535	1560	1603	1557	1621	1552	1717	1678	1506	1396	1538	1788	1388	1512	1624	1530	1679	1994	1468	1642	1548	1520	1980	1865	1778	1498	1593	402	1544	1676
Git1	1293	1329	1384	1425	1341	1535	1298	1387	1479	1468	1432	1582	1547	1701	1472	1440	1479	1237	1370	1361	1255	1431	1456	1346	1265	1435	1539	1509	1407	1308	1434	1320	984	1311	1376
Srpr	1385	1423	1590	1516	1380	1532	1487	1480	1432	1390	1488	1609	1625	1627	1679	1533	1596	1407	1521	1555	1602	1691	1676	1539	1398	1489	1751	1574	1598	1572	1579	1532	1037	1357	1425
Glyr1	1456	1392	1504	1446	1439	1532	1472	1457	1549	1408	1462	1638	1615	1579	1619	1594	1641	1369	1379	1664	1617	1660	1584	1605	1440	1519	1739	1692	1655	1561	1510	1503	1272	1368	1617
Adgrg1	969	1027	1095	1233	1122	1530	1139	1181	1085	1302	1364	1310	1912	1231	1353	1221	1371	1200	1231	1170	1294	1995	1445	1255	1209	1191	1351	1336	1418	1134	1182	1123	1242	1480	1147
Ushbp1	1353	1328	1530	1340	1458	1529	1401	1222	1301	1194	1141	1343	1376	1196	1183	1292	1368	1001	1141	1093	842	1090	1144	1166	978	1030	1287	1055	1190	936	1237	1073	794	1049	1032
Crk	1797	1641	1616	1623	1650	1528	1604	1675	1681	1708	1526	1737	1768	1644	1670	1622	1743	1441	1643	1738	1561	1782	1706	1571	1630	1465	1626	1593	1691	1588	1679	1544	969	1416	1561
Slk	1594	1698	1668	1771	1801	1525	1614	1643	1686	1639	1750	1859	1717	1668	1624	1762	1771	1633	1641	1783	1844	1830	1932	1601	1712	1604	1683	1974	1931	1667	1551	1725	976	1524	1730
Abca7	1162	1180	1327	1333	1355	1524	1232	1176	1187	1218	1270	1406	1494	1368	1259	1252	1410	1078	1123	1325	974	1262	1377	1337	1090	1273	1278	1339	1432	1301	1206	1202	734	1200	1276
Tmbim1	1292	1242	1454	1285	1306	1519	1291	1215	1402	1349	1356	1507	1831	1505	1647	1511	1472	1361	1443	1614	1426	1556	1554	1589	1482	1422	1881	1532	1570	1419	1537	1603	2061	1376	1436
Phldb2	1665	1501	1553	1765	1759	1518	1441	1449	1480	1424	1377	1658	1662	1361	1250	1630	1587	1267	1291	1576	1427	1474	1554	1371	1467	1309	1594	1766	1464	1422	1524	1448	973	1442	1606
Sec16a	1173	1257	1248	1561	1468	1518	1488	1477	1363	1448	1614	1588	1535	1401	1336	1630	1637	1533	1324	1654	1520	1703	1738	1509	1360	1488	1344	1699	1782	1697	1276	1349	775	1392	1620
Lepr	2579	2327	1960	2266	2243	1516	2090	1779	2413	2742	1610	2340	3660	2087	1482	1599	2213	1506	1939	2021	1159	1625	1946	2224	2076	1690	2113	2034	2664	1515	2219	2033	1641	2437	1652
Spin1	1426	1329	1504	1529	1421	1516	1425	1384	1498	1465	1357	1695	1557	1640	1771	1462	1542	1286	1385	1581	1547	1546	1587	1513	1445	1533	1663	1597	1631	1438	1392	1412	1595	1378	1564
Spon2	1443	1195	1304	1348	1400	1513	1293	1101	1421	1347	1246	1290	1202	1334	1187	1214	1275	1015	1252	1317	1032	982	1404	1279	1142	1162	1643	1433	1403	1228	1385	1203	1146	1089	1189
S1pr3	1253	1292	1325	1319	1436	1513	1233	1109	1367	1348	1318	1537	1581	1361	1452	1341	1498	1558	1210	1451	1252	1242	1368	1495	1239	1328	1439	1448	1376	1253	1266	1160	917	1387	1289
Copa	1325	1244	1334	1385	1325	1512	1433	1462	1450	1388	1591	1553	1565	1462	1656	1527	1542	1384	1459	1452	1784	1770	1701	1462	1311	1496	1627	1548	1541	1518	1299	1338	893	1311	1514
Srebf1	1462	1782	1691	2093	1957	1512	1887	1510	2013	1859	1589	1531	1125	2211	1667	1156	1713	1171	1741	1387	1096	1235	1721	1372	1366	1838	1526	1401	2180	1520	1265	1290	939	938	1340
Chmp1a	1402	1191	1442	1378	1388	1509	1335	1321	1417	1332	1290	1505	1432	1460	1485	1515	1473	1353	1405	1495	1347	1557	1491	1446	1344	1364	1607	1585	1519	1427	1403	1376	1247	1272	1567
Atp2b1	1596	1486	1700	1679	1522	1508	1509	1615	1647	1544	1825	1814	1849	1671	2004	1853	1829	1671	1795	2082	2091	2283	2091	1851	1784	2168	2113	2083	2051	2073	1639	1990	1715	1746	2064
Pink1	1660	1500	1505	1742	1602	1507	1295	1207	1348	1367	1097	1352	2063	1264	1005	1216	1420	1123	1162	1355	903	1114	1236	1389	1209	1128	1304	1263	1597	1292	1554	1312	881	1490	1200
Pik3ca	1651	1439	1418	1561	1516	1506	1509	1467	1672	1467	1674	1719	1587	1604	1632	1769	1633	1486	1481	1751	1532	1741	1805	1641	1611	1719	1881	1929	1801	1672	1581	1688	1440	1453	1745
Fbln2	281	393	251	487	493	1506	516	358	337	237	364	277	1434	403	969	680	384	878	240	459	1352	1489	732	263	282	208	319	278	672	519	187	294	1093	874	335
Gna11	1287	1320	1450	1423	1371	1504	1414	1343	1323	1400	1365	1412	1444	1491	1454	1363	1511	1195	1338	1417	1130	1357	1503	1361	1267	1292	1515	1474	1517	1426	1438	1354	1128	1199	1385
Chmp4b	1134	1083	1287	1194	1149	1502	1310	1207	1344	1189	1391	1426	1431	1433	1991	1427	1310	1385	1348	1560	1601	1708	1489	1437	1427	1395	1791	1427	1421	1453	1360	1469	1792	1237	1451
Rpl13	867	840	1117	936	865	1502	1056	1102	1116	908	1045	1213	1380	1290	1773	1289	1080	1119	1095	1303	1560	1432	1102	1125	995	1159	1509	1221	1077	1095	1121	1144	1993	1000	1269
ENSMAUG00000006284	1603	1424	1485	1678	1721	1501	1467	1396	1335	1464	1576	1616	1533	1386	1213	1488	1592	1169	1267	1545	1354	1518	1700	1347	1391	1325	1205	1677	1715	1437	1445	1435	375	1475	1529
Tnfrsf1b	764	767	970	843	875	1501	1074	1176	1108	974	1451	1328	1278	1087	1451	1473	1297	1263	1104	1330	1332	1633	1378	1239	1063	1264	1379	1394	1300	1288	1051	1231	678	1104	1439
Dstn	1926	1933	1976	2022	1836	1495	1607	1603	1638	1463	1397	1706	1751	1657	1647	1370	1658	1360	1783	1798	1539	1614	1709	1539	1583	1517	1907	1757	1546	1505	1636	1754	1499	1644	1596
Wac	1520	1479	1458	1673	1513	1495	1566	1632	1643	1681	1652	1794	1771	1607	1744	1561	1633	1523	1641	1748	1748	1894	1801	1695	1588	1614	1610	1763	1891	1637	1662	1677	932	1469	1674
Igf2r	1271	1506	1352	1743	1764	1490	1504	1328	1377	1547	1596	1550	1723	1305	1312	1609	1571	1339	1192	1304	1738	1761	1684	1465	1263	1262	1123	1609	1633	1577	1064	1219	364	1351	1397
Saraf	1500	1347	1476	1480	1459	1490	1431	1428	1635	1635	1368	1606	1723	1571	1681	1492	1588	1289	1543	1665	1330	1509	1719	1571	1500	1456	1973	1676	1748	1446	1688	1629	1806	1367	1473
U2af2	1111	1034	1331	1276	1246	1490	1205	1282	1335	1353	1378	1439	1379	1489	1681	1359	1366	1324	1335	1399	1503	1488	1401	1324	1216	1326	1513	1447	1329	1327	1332	1259	1278	1114	1359
Nbeal2	980	1048	1160	1254	1315	1490	1291	1231	1093	1112	1349	1287	1271	1105	1268	1221	1412	1060	1025	1298	1144	1365	1410	1072	1011	1302	1130	1300	1385	1319	1068	1094	489	1137	1285
ENSMAUG00000011512	1246	1178	1543	1145	1194	1490	1306	1410	1414	1305	1505	1577	1467	1394	2088	1714	1385	1448	1441	1739	1694	1824	1549	1465	1443	1460	1998	1751	1478	1493	1498	1559	1957	1177	1725
Stat3	1125	1251	1264	1429	1302	1489	1470	1419	1375	1323	1560	1644	1558	1406	1518	1496	1446	1363	1351	1437	1785	1873	1566	1363	1442	1266	1208	1461	1504	1376	1328	1335	374	1446	1468
Lman2	1200	1228	1379	1374	1265	1489	1281	1275	1372	1334	1355	1466	1503	1442	1707	1381	1424	1181	1382	1413	1434	1534	1463	1296	1262	1323	1667	1553	1449	1341	1323	1372	1636	1198	1368
ENSMAUG00000016231	1127	1112	1368	1245	1183	1488	1222	1263	1383	1208	1374	1420	1611	1444	1798	1561	1341	1267	1293	1356	1779	1474	1251	1284	1266	1292	1629	1385	1294	1239	1336	1296	1890	1050	1285
ENSMAUG00000005497	1313	1420	1707	1576	1475	1487	1516	1734	1621	1536	1372	1793	1857	1578	2163	1686	1565	1721	1664	1621	2121	2175	1574	1559	1503	1245	1727	1518	1449	1476	1675	1445	1417	1338	1416
ENSMAUG00000014365	1222	1257	1325	1416	1351	1487	1320	1401	1316	1341	1446	1556	1490	1397	1560	1553	1545	1306	1331	1504	1499	1613	1604	1426	1332	1405	1568	1499	1572	1490	1318	1338	932	1191	1419
ENSMAUG00000015941	1806	1511	1557	1857	1604	1487	1428	1303	1521	1442	1423	1478	1615	1392	1207	1517	1625	1188	1279	1361	1179	1590	1626	1335	1264	1409	1353	1496	1714	1369	1227	1276	783	1323	1381
Cd63	1364	1271	1561	1385	1341	1487	1370	1398	1618	1506	1537	1556	1673	1624	2143	1605	1466	1694	1589	1739	2221	2133	1740	1721	1612	1631	2199	1672	1774	1569	1550	1743	2772	1339	1608
Ppp1r2	1629	1616	1727	1668	1633	1486	1567	1622	1799	1702	1649	1792	1838	1838	1911	1763	1710	1609	1765	1850	1569	1573	1780	1792	1706	1616	2243	1897	1855	1785	1876	1961	1877	1557	1666
Dkk3	1392	1314	1471	1647	1498	1486	1143	1391	1223	1282	1194	1287	1566	1185	1264	1399	1263	1118	1247	1308	1279	1224	1438	1174	1177	1103	1511	1470	1393	1078	1234	1216	1225	1234	1243
Ldlr	1100	1572	1359	1780	1391	1485	1422	1010	1586	1635	2034	1627	1399	1644	1502	1407	1589	1440	1400	1267	1461	1734	1649	1516	1182	1405	1537	1576	1716	1358	1047	1160	985	1085	1211
ENSMAUG00000014730	1575	1422	1679	1519	1554	1484	1275	1344	1319	1303	1323	1460	1372	1282	1155	1326	1509	1125	1201	1168	897	1151	1272	1126	1145	1050	1333	1232	1187	955	1226	1069	1062	1055	1140
Ubl3	1247	1300	1318	1280	1246	1483	1304	1291	1459	1318	1377	1532	1591	1523	1689	1516	1473	1331	1347	1510	1462	1492	1488	1469	1280	1479	1858	1619	1504	1541	1485	1464	1630	1293	1623
Serinc1	1626	1510	1540	1556	1598	1480	1471	1450	1602	1586	1417	1670	1735	1585	1454	1462	1685	1387	1506	1690	1423	1683	1816	1626	1581	1440	1746	1735	1776	1577	1688	1596	905	1602	1649
Ybx3	1276	1322	1701	1480	1512	1478	1457	1431	1588	1413	1562	1686	1751	1722	1848	1477	1601	1470	1494	1517	1643	1657	1560	1559	1355	1376	1880	1629	1556	1569	1498	1490	1938	1270	1416
Plscr4	1732	1612	1851	1738	1623	1476	1490	1451	1506	1368	1347	1701	1625	1370	1439	1452	1642	1305	1474	1640	1204	1295	1679	1553	1404	1489	1699	1542	1581	1431	1576	1639	1158	1478	1493
Asah1	1820	1782	1823	1721	1798	1476	1614	1587	1828	1654	1429	1912	1767	1692	1831	1706	1794	1459	1831	1882	1973	1676	1846	1771	1680	1688	2132	1985	1883	1749	1717	1761	1718	1549	1788
Scaf1	1121	1142	1252	1269	1286	1476	1251	1263	1329	1249	1269	1515	1488	1397	1510	1274	1370	1232	1191	1376	1238	1459	1418	1175	1249	1268	1435	1407	1401	1364	1306	1187	920	1137	1333
ENSMAUG00000015670	1111	1085	1297	1103	1155	1473	1111	1183	1290	1135	1267	1326	1660	1375	1921	1404	1243	1234	1326	1426	1680	1599	1304	1329	1296	1370	1851	1447	1288	1144	1293	1433	2861	1131	1432
Trim28	1124	1131	1297	1204	1152	1473	1267	1208	1393	1267	1311	1369	1340	1519	1666	1394	1253	1206	1274	1367	1473	1498	1298	1318	1146	1259	1536	1384	1380	1271	1262	1230	1346	982	1275
Zfp664	1677	1674	1635	1591	1670	1472	1446	1472	1610	1545	1389	1596	1595	1456	1490	1463	1505	1153	1320	1370	1365	1387	1466	1445	1214	1295	1434	1543	1496	1333	1427	1341	1151	1321	1359
Myo1f	707	709	900	849	759	1468	1244	1308	1236	1179	1683	1373	1330	1220	1788	1643	1450	1242	1180	1423	1494	1855	1394	1314	1107	1759	1488	1358	1419	1358	1188	1207	1044	1064	1563
Zmynd11	1757	1613	1588	1823	1746	1468	1447	1452	1612	1524	1510	1743	1762	1597	1592	1521	1689	1331	1477	1577	1523	1514	1691	1577	1495	1540	1646	1763	1721	1516	1501	1509	973	1467	1629
Tcp11l2	1969	1792	1683	1872	1712	1464	1510	1437	1596	1635	1451	1749	1712	1464	1258	1510	1657	1258	1524	1585	1052	1369	1573	1575	1441	1608	1560	1568	1653	1294	1598	1508	1220	1670	1526
Ppp1r12c	1208	1209	1438	1385	1347	1464	1309	1224	1281	1227	1179	1409	1451	1390	1311	1276	1342	1102	1243	1279	1134	1305	1338	1149	1137	1099	1352	1253	1274	1308	1160	1227	1126	1186	1254
Bcr	1384	1373	1376	1491	1570	1461	1354	1237	1342	1526	1237	1481	2090	1361	1163	1429	1442	1357	1203	1223	1200	1275	1237	1421	1248	1204	1389	1393	1411	1312	1361	1306	1108	1341	1310
Aph1a	1111	1061	1277	1176	1162	1460	1155	1165	1317	1170	1232	1277	1351	1484	1383	1313	1296	1074	1183	1229	1146	1326	1238	1179	1163	1134	1477	1325	1314	1135	1292	1182	1555	1089	1179
Ptprc	1050	867	1021	1013	982	1460	1338	1505	1383	1267	1897	1843	1542	1575	2185	1864	1752	1571	1474	1715	1849	2302	1795	1624	1526	1927	1751	1857	1714	1735	1330	1650	661	1494	2035
Trim44	1614	1506	1520	1704	1589	1459	1393	1459	1426	1452	1344	1529	1454	1385	1270	1331	1519	1227	1300	1368	1242	1343	1535	1323	1332	1228	1309	1382	1419	1285	1301	1269	778	1320	1368
Slit2	1675	1719	1764	1873	1767	1458	1448	1471	1511	1454	1468	1818	1493	1572	1288	1760	1930	1370	1581	1666	1382	1156	1813	1450	1516	1572	1664	1884	1596	1754	1485	1666	685	1467	1737
ENSMAUG00000016026	1197	1224	1304	1410	1335	1458	1363	1279	1296	1212	1291	1426	1439	1444	1416	1339	1399	1187	1342	1341	1229	1414	1436	1305	1280	1282	1432	1494	1445	1335	1331	1347	1110	1161	1329
ENSMAUG00000000966	1093	1057	1315	1206	1052	1457	1059	1243	1368	1076	1292	1322	1539	1236	1773	1378	1245	1197	1132	1362	1621	1468	1137	1206	1251	1301	1666	1347	1210	1008	1263	1236	2338	1095	1323
Rapgef2	1401	1421	1442	1568	1585	1455	1406	1242	1319	1448	1561	1482	1628	1437	1290	1392	1539	1223	1229	1497	1320	1524	1631	1327	1227	1240	1411	1683	1641	1533	1280	1442	820	1304	1368
Gna12	1282	1209	1267	1300	1289	1455	1266	1265	1315	1230	1294	1479	1367	1432	1333	1341	1335	1201	1266	1370	1260	1369	1503	1290	1245	1191	1434	1443	1422	1273	1372	1308	1060	1168	1269
Trf	955	908	1291	1282	647	1455	1526	2052	1247	1017	1050	1192	3632	1553	3011	2406	1088	2737	1184	1575	3319	4944	1566	1296	1417	1233	1543	1180	1487	2228	1644	1672	5144	1395	1140
Fam20b	1492	1315	1462	1469	1316	1454	1315	1417	1394	1356	1355	1528	1383	1435	1565	1335	1354	1272	1427	1480	1353	1536	1533	1368	1392	1284	1513	1587	1422	1384	1418	1306	1289	1140	1406
Tpp1	1225	1222	1352	1300	1280	1453	1314	1288	1282	1214	1283	1415	1369	1407	1536	1301	1338	1223	1314	1326	1598	1401	1478	1244	1258	1328	1499	1326	1408	1288	1300	1225	1171	1081	1226
Tspan15	1148	1013	1228	1183	1175	1452	1179	1224	1290	1269	1198	1351	1400	1338	1222	1159	1364	977	1078	1280	1004	1451	1277	1117	1081	1150	1295	1284	1394	1094	1224	1282	1180	1202	1223
Ranbp2	1756	1502	1611	1788	1721	1452	1483	1429	1658	1435	1765	1637	1672	1418	1447	1739	1668	1550	1291	1600	1869	1765	1829	1582	1551	1544	1450	1988	1850	1728	1323	1462	950	1453	1696
Rnf20	1434	1264	1460	1495	1394	1451	1377	1376	1446	1307	1539	1523	1535	1448	1565	1477	1491	1387	1362	1461	1485	1612	1531	1331	1324	1378	1491	1591	1520	1371	1402	1297	957	1232	1389
Prkcd	1194	1252	1312	1342	1342	1450	1361	1163	1279	1316	1358	1530	1470	1382	1531	1399	1466	1216	1384	1431	1511	1473	1587	1424	1254	1355	1563	1414	1598	1340	1191	1313	1013	1247	1376
Mlf2	1090	1104	1279	1220	1163	1449	1109	1127	1306	1101	1170	1314	1403	1399	1582	1197	1266	1170	1290	1300	1323	1382	1302	1234	1138	1264	1580	1354	1360	1240	1212	1225	1691	1015	1195
Aprt	1114	935	1208	1029	1016	1449	1226	1146	1298	989	1352	1300	1469	1462	1981	1554	1338	1353	1137	1331	1841	1713	1281	1303	1205	1463	1755	1392	1442	1303	1227	1234	2362	1058	1380
Mef2d	980	1192	1249	1260	1308	1445	1192	1429	1291	1379	1380	1487	1458	1386	1297	1430	1386	1219	1200	1325	1202	1353	1355	1231	1160	1269	1368	1463	1372	1331	1276	1300	817	1318	1416
Keap1	1070	1052	1113	1097	1096	1443	1249	1295	1259	1314	1339	1512	1422	1399	1608	1456	1455	1525	1433	1571	1451	1713	1706	1550	1417	1434	1672	1745	1719	1665	1595	1515	1142	1297	1460
Cacna1a	1115	1120	1301	1313	1191	1443	1237	1272	1326	1162	1233	1372	1337	1345	1674	1458	1291	1193	1315	1384	1329	1359	1294	1295	1207	1208	1731	1391	1330	1409	1293	1318	1841	1075	1391
ENSMAUG00000012689	1590	1566	1649	1607	1545	1442	1448	1528	1708	1652	1478	1553	1915	1607	1930	1514	1684	1609	1619	1705	1677	1878	1662	1691	1549	1520	1917	1672	2014	1583	1712	1628	2305	1508	1585
Rps13	946	1036	1295	1050	976	1442	1134	1256	1303	1098	1234	1274	1544	1448	1932	1435	1204	1255	1228	1367	1606	1496	1266	1264	1289	1300	1848	1357	1228	1067	1362	1299	2734	1065	1360
Pcmtd2	2072	1733	1794	2062	1907	1441	1662	1576	1733	1683	1403	1802	2019	1584	1423	1757	1850	1418	1449	1705	1295	1435	1679	1716	1647	1488	1792	1739	1843	1521	1648	1637	1461	1761	1694
Pon2	1501	1447	1691	1443	1481	1441	1472	1481	1582	1506	1271	1818	1522	1597	1477	1438	1550	1222	1580	1815	1503	1449	1634	1466	1568	1387	1996	1708	1571	1452	1651	1616	1866	1363	1545
Dcaf11	1130	1031	1102	1188	1125	1440	1242	1155	1301	1169	1209	1284	1323	1333	1342	1209	1370	1142	1261	1389	1127	1283	1385	1349	1204	1368	1537	1355	1416	1291	1294	1320	1285	1148	1221
Dctn2	1192	1163	1344	1278	1219	1440	1206	1172	1286	1252	1280	1331	1381	1370	1456	1355	1345	1094	1242	1312	1312	1336	1295	1329	1205	1196	1508	1306	1315	1227	1196	1169	1551	1114	1280
Plbd1	1259	1275	1559	1282	1288	1439	1432	1321	1399	1445	1580	1458	1505	1414	1552	1472	1620	1297	1526	1439	1282	1499	1572	1614	1406	1846	1892	1392	1693	1445	1564	1534	1563	1232	1463
Denn2b	1374	1286	1433	1525	1470	1438	1341	1209	1333	1249	1324	1422	1417	1233	988	1283	1400	1008	1076	1326	1003	1149	1364	1190	1003	1134	1148	1224	1513	1226	1336	1138	537	1147	1288
Ddost	1162	1169	1413	1263	1178	1438	1329	1280	1405	1299	1421	1453	1464	1494	1880	1449	1389	1434	1451	1544	1781	1747	1536	1437	1279	1355	1701	1589	1395	1498	1435	1527	1867	1228	1444
Vps13c	1911	1279	1319	1597	1533	1435	1405	1278	1458	1429	1697	1515	1692	1405	1295	1687	1696	1295	1355	1487	1633	1607	1785	1592	1532	1537	1473	1698	1780	1619	1294	1437	940	1513	1789
Ganab	1384	1250	1416	1484	1466	1435	1392	1335	1301	1386	1425	1496	1452	1362	1280	1503	1537	1284	1348	1436	1396	1557	1638	1420	1308	1346	1306	1557	1589	1459	1386	1340	385	1369	1482
ENSMAUG00000008024	1500	1418	1520	1589	1500	1434	1367	1323	1433	1296	1299	1545	1414	1505	1364	1354	1469	1222	1413	1442	1148	1335	1423	1378	1400	1275	1723	1537	1512	1343	1534	1401	1522	1285	1395
ENSMAUG00000020862	1372	1201	1623	1427	1386	1434	1192	1097	1559	1266	1129	1352	1689	1030	1184	1138	1387	1404	1540	1419	911	1630	1506	1320	1293	1161	1346	1201	1780	1066	1430	1323	1625	1508	1170
Septin11	1379	1391	1469	1609	1550	1433	1383	1368	1222	1372	1290	1493	1453	1335	1299	1306	1407	1141	1379	1573	1278	1352	1499	1252	1245	1203	1451	1507	1416	1344	1377	1297	1124	1273	1374
Cdc42bpa	1629	1639	1663	1809	1718	1433	1483	1362	1491	1416	1348	1627	1539	1330	1181	1491	1581	1299	1336	1406	1336	1406	1532	1374	1397	1266	1348	1577	1557	1468	1292	1344	762	1441	1476
Ssrp1	1283	1149	1256	1227	1175	1433	1246	1273	1385	1199	1349	1390	1433	1358	1717	1334	1267	1233	1191	1304	1414	1458	1343	1370	1239	1289	1537	1357	1329	1261	1228	1141	1339	1128	1302
Chp1	1497	1449	1575	1513	1424	1432	1379	1365	1497	1488	1398	1603	1658	1488	1766	1559	1522	1375	1503	1491	1471	1607	1545	1606	1433	1448	1760	1597	1620	1461	1413	1510	1601	1367	1440
Car4	1730	1740	1871	1714	1834	1432	1346	1212	1138	1181	1106	1129	1167	970	1166	1372	1224	747	886	864	596	555	968	910	726	942	1110	826	791	670	1088	765	793	744	722
Acer2	1257	1004	1297	1254	1148	1432	1091	952	1101	1086	850	1050	1554	1043	788	949	1094	650	799	914	726	946	1029	997	775	953	946	1200	1231	745	1007	1119	464	1486	884
Slc39a8	2016	1758	1963	1933	1869	1431	1616	1585	1708	1713	1345	1931	1412	1588	1552	1692	1859	1239	1798	1971	1712	1641	1852	1573	1734	1447	1786	1595	1803	1469	1847	1578	1461	1551	1471
Eif3b	1201	1205	1321	1372	1305	1431	1364	1496	1466	1385	1473	1613	1615	1623	1920	1534	1377	1472	1395	1479	1851	1877	1555	1398	1433	1370	1729	1551	1495	1504	1508	1431	1539	1238	1489
Ghitm	1425	1447	1709	1509	1437	1430	1474	1789	1569	1418	1502	1664	1714	1712	2495	1565	1657	1538	1562	1699	1811	1807	1655	1604	1519	1508	2035	1647	1604	1512	1577	1609	2301	1377	1590
Zfp106	1829	1501	1510	1760	1721	1430	1485	1323	1426	1410	1487	1477	1574	1215	1098	1481	1532	1114	1019	1312	1313	1334	1541	1259	1253	1232	1123	1432	1566	1278	1047	1181	520	1174	1391
Cdc37	1005	1055	1318	1153	1162	1429	1172	1207	1297	1144	1258	1377	1304	1339	1586	1209	1289	1155	1270	1351	1334	1366	1216	1259	1139	1251	1686	1361	1257	1197	1276	1279	1622	1024	1294
Vamp3	1249	1180	1343	1346	1248	1429	1336	1371	1412	1321	1381	1650	1509	1513	1787	1549	1494	1341	1502	1661	1507	1586	1618	1532	1524	1525	1970	1707	1648	1554	1611	1634	1572	1261	1562
Slmap	1405	1490	1565	1684	1612	1429	1573	1825	1596	1571	1490	1654	1875	1608	1819	1649	1599	1713	1649	1788	1661	1811	1619	1627	1558	1579	1924	1651	1748	1581	1666	1655	1529	1550	1498
Fgfr3	1364	1447	1517	1779	1505	1429	1245	1123	1348	1465	1236	1484	1359	1305	1204	1209	1511	1407	1349	1133	1345	1120	1374	1246	1299	1262	1295	1215	1372	1161	1360	1169	799	1205	1149
Ostf1	1310	1150	1350	1236	1286	1428	1258	1278	1475	1186	1351	1405	1389	1350	1832	1501	1381	1313	1455	1620	1495	1633	1455	1426	1367	1538	1881	1695	1517	1372	1328	1473	2066	1319	1567
Ppp3ca	1547	1600	1642	1655	1591	1427	1419	1472	1586	1438	1504	1736	1649	1533	1701	1595	1589	1494	1648	1801	1745	1749	1792	1632	1497	1600	1895	1829	1790	1767	1666	1701	1908	1499	1617
Hnrnpd	1269	1168	1504	1492	1269	1425	1311	1496	1508	1277	1500	1603	1572	1635	2027	1607	1660	1502	1576	1749	1681	1725	1597	1560	1436	1418	1841	1771	1509	1463	1465	1610	1650	1358	1598
F2r	1265	1192	1292	1394	1510	1424	1221	1358	1345	1518	1323	1633	1826	1389	1227	1472	1537	1305	1280	1460	1464	2080	1569	1348	1303	1157	1548	1615	1873	1318	1543	1451	1020	1344	1289
Gcn1	1134	1121	1229	1351	1335	1423	1295	1225	1064	1227	1488	1406	1335	1322	1298	1455	1352	1233	1103	1342	1433	1540	1552	1250	1141	1201	1122	1542	1467	1333	1142	1172	557	1159	1382
ENSMAUG00000021990	1638	1394	1452	1579	1484	1423	1457	1504	1484	1498	1371	1619	1659	1470	1434	1516	1600	1307	1434	1578	1399	1513	1591	1487	1411	1445	1591	1513	1668	1482	1460	1437	1209	1434	1509
Rpl18	788	821	1052	914	873	1422	1015	1072	1164	959	1115	1155	1428	1278	1684	1210	1173	1146	1152	1328	1360	1480	1141	1184	1123	1172	1716	1278	1101	1050	1206	1206	2436	968	1234
ENSMAUG00000017530	1059	1064	1258	1081	1011	1422	1136	1225	1216	1033	1145	1275	1440	1304	1883	1365	1201	1212	1054	1261	1790	1598	1177	1120	1082	1229	1581	1263	1096	1143	1113	1127	2205	1069	1208
Stat6	1214	1190	1246	1351	1300	1421	1381	1365	1358	1376	1506	1472	1532	1364	1462	1503	1469	1430	1354	1389	1433	1636	1572	1470	1307	1360	1409	1537	1614	1494	1251	1291	503	1215	1372
Pde4b	783	551	949	941	1003	1421	844	1103	893	1200	1383	1438	2199	1209	1183	1475	1357	1052	760	1327	907	1801	1270	967	869	623	1135	1010	1819	1040	1034	1277	1008	1361	959
Ighm	1102	949	924	1314	1128	1420	1327	1296	1265	1415	1604	1602	1425	1618	1855	1587	1607	1017	974	1164	1182	1378	1012	1293	1115	911	1177	1389	1017	1048	1242	1146	1161	862	1021
Myh6	1309	1553	2763	2489	1601	1418	1786	3320	1163	1613	1130	1029	2245	1308	1912	919	1584	1311	1646	2043	1251	1134	1231	1202	1098	873	1758	934	1615	1295	1481	1686	1372	1030	1290
ENSMAUG00000009157	946	1013	1276	1228	1219	1417	1226	1258	1284	1298	1297	1503	1335	1340	1443	1251	1422	1132	1196	1358	1197	1466	1336	1267	1144	1190	1278	1337	1379	1262	1242	1185	775	1111	1224
ENSMAUG00000011725	961	1157	1209	1237	1388	1417	1224	1160	1162	1161	1224	1416	1289	1110	993	1188	1315	1211	1118	1283	1019	1173	1395	1132	1080	1081	1213	1319	1442	1316	1136	1132	594	1335	1261
Gna13	1446	1374	1435	1522	1350	1412	1374	1493	1451	1481	1435	1640	1431	1654	1768	1451	1535	1459	1498	1689	1466	1634	1499	1397	1429	1245	1614	1414	1445	1401	1425	1350	1326	1290	1365
Pcdh18	1447	1267	1251	1570	1490	1412	1276	1157	1371	1376	1348	1363	1643	1331	1319	1231	1346	1357	1442	1602	1268	1528	1607	1344	1422	1350	1513	1658	1547	1357	1413	1488	1401	1314	1357
Ik	1440	1378	1554	1538	1455	1412	1396	1390	1558	1405	1275	1547	1695	1420	1558	1494	1461	1236	1440	1479	1360	1507	1397	1471	1327	1318	1580	1412	1528	1278	1422	1338	1410	1310	1360
Nomo1	1220	1176	1519	1456	1449	1412	1298	1284	1230	1315	1362	1446	1429	1354	1474	1365	1398	1186	1297	1438	1420	1496	1497	1333	1254	1229	1467	1414	1406	1327	1286	1234	964	1173	1382
Ldb1	1350	1269	1483	1417	1410	1412	1303	1241	1447	1305	1255	1358	1664	1485	1442	1310	1477	1236	1321	1280	1187	1339	1311	1337	1244	1249	1599	1417	1449	1232	1388	1209	1436	1168	1257
ENSMAUG00000012726	1568	1515	1494	1629	1494	1411	1499	1470	1459	1467	1485	1714	1589	1431	1474	1475	1599	1388	1462	1718	1374	1576	1604	1553	1514	1476	1493	1629	1594	1386	1484	1475	539	1436	1601
Apbb2	1526	1416	1371	1711	1563	1410	1418	1337	1342	1272	1354	1447	1320	1279	1154	1343	1504	1026	1290	1484	1065	1152	1598	1176	1242	1295	1274	1545	1495	1286	1235	1314	702	1373	1338
Mbd6	976	1052	1200	1239	1118	1410	1201	1131	1269	1275	1051	1216	1302	1321	1230	1097	1253	1032	1140	1183	942	1140	1297	1189	1126	1102	1341	1249	1231	1116	1123	1107	848	1033	1061
Hpgd	1245	1243	1230	1036	1156	1410	1385	1252	1823	1821	1206	1583	2986	1651	1277	1360	1779	1464	1778	2169	1307	1395	1582	1600	1681	1712	3027	1848	1786	1487	2221	2354	2770	1627	2235
Taldo1	967	903	1156	1020	998	1408	1153	1204	1277	985	1300	1286	1233	1478	1778	1398	1303	1208	1304	1425	1296	1653	1386	1461	1203	1675	1901	1479	1377	1407	1326	1324	1817	1109	1438
Nfe2l2	1232	1180	1273	1279	1192	1408	1244	1384	1357	1290	1400	1422	1654	1311	1742	1477	1431	1417	1292	1512	1793	1683	1391	1415	1329	1287	1563	1573	1521	1400	1383	1381	1327	1350	1392
Hectd1	1697	1403	1362	1709	1594	1407	1504	1288	1374	1318	1594	1512	1399	1259	1259	1504	1565	1369	1075	1379	1757	1680	1740	1378	1332	1269	1161	1760	1579	1593	1133	1243	436	1291	1530
ENSMAUG00000015543	1067	1196	1474	1325	1229	1406	1309	1387	1437	1245	1318	1443	1544	1452	1746	1472	1379	1415	1386	1550	1681	1562	1361	1262	1299	1307	1717	1365	1339	1298	1377	1319	1838	1238	1350
Rpl37a	903	893	1122	957	943	1405	1019	1019	1174	1011	1160	1188	1475	1265	1776	1255	1158	1104	1050	1253	1292	1366	1112	1134	1094	1167	1661	1212	1143	964	1191	1103	2491	887	1162
Ccdc80	1268	1209	1635	1571	1296	1402	1610	1897	1821	1616	1223	1407	1908	1520	2108	1431	1420	1545	1575	1851	2156	1867	1863	1558	1406	1259	1661	1639	1778	1614	1499	1663	1808	1456	1424
Usp4	1227	1162	1372	1349	1278	1401	1227	1390	1321	1272	1403	1459	1434	1488	1657	1429	1473	1313	1321	1489	1521	1578	1623	1374	1332	1355	1685	1579	1400	1412	1411	1394	1218	1248	1462
Fnbp1	1426	1322	1277	1495	1358	1400	1348	1377	1290	1311	1516	1440	1381	1239	1361	1430	1432	1235	1212	1411	1402	1401	1549	1196	1192	1258	1252	1465	1363	1340	1262	1292	843	1407	1392
Nrep	1401	1587	1907	1426	1295	1400	1237	1323	1140	950	1137	1455	696	1238	1530	1251	1336	836	1348	1564	991	918	1754	1089	1170	1494	1637	1666	928	1109	1178	1238	1010	1181	1368
Srsf11	1441	1436	1491	1575	1470	1399	1357	1501	1569	1543	1439	1620	1723	1486	1555	1445	1649	1330	1458	1495	1500	1534	1637	1456	1376	1392	1642	1591	1522	1478	1418	1526	1383	1077	1571
Akap8l	1237	1190	1361	1405	1349	1399	1237	1189	1241	1223	1170	1375	1520	1395	1128	1232	1425	1092	1269	1322	980	1220	1335	1273	1152	1176	1397	1293	1463	1264	1344	1275	1020	1309	1300
Top1	1158	1063	1397	1154	1201	1397	1301	1419	1424	1216	1496	1632	1579	1371	2008	1568	1461	1487	1428	1670	1617	1647	1551	1380	1470	1399	1907	1695	1328	1399	1567	1655	1745	1226	1438
Trpc4ap	1214	1111	1215	1300	1243	1396	1226	1197	1207	1207	1241	1325	1435	1346	1373	1236	1387	1107	1195	1292	1295	1337	1317	1279	1207	1207	1271	1342	1355	1234	1232	1251	800	1207	1307
ENSMAUG00000020616	1456	1477	1587	1567	1435	1396	1328	1484	1425	1298	1225	1367	1535	1583	2032	1372	1367	1234	1503	1582	1467	1468	1556	1558	1550	1293	1952	1620	1607	1377	1407	1608	2211	1268	1465
Rgcc	745	751	936	799	669	1395	820	772	923	938	1258	1267	1999	904	1587	1268	1194	788	702	1215	1380	1127	854	810	592	704	969	902	778	876	811	1041	2067	829	1126
Ldhb	1421	1396	1738	1625	1335	1394	1409	1606	1290	1256	1157	1315	1488	1355	1828	1139	1346	1154	1345	1510	1189	1277	1394	1345	1192	1239	1627	1377	1367	1203	1332	1340	1787	1116	1253
Aacs	1464	1573	1504	1865	1600	1394	1514	1040	1779	1661	1609	1384	989	1601	1425	1171	1707	1077	1463	999	999	1099	1260	1141	1219	1427	1247	1247	1859	1181	990	938	903	941	1156
ENSMAUG00000002119	142	94	131	118	103	1393	972	977	1065	909	1413	1329	1335	1475	2116	1580	1062	2508	2165	3022	2353	2686	2808	2561	2175	2249	3362	2588	2555	2684	2642	2503	2947	1659	2455
Fcer1g	528	532	723	587	515	1391	911	1125	1071	911	1417	1203	1182	1301	2213	1597	1237	1532	1226	1716	1753	2057	1388	1507	1181	1641	2081	1441	1326	1344	1381	1351	2127	1089	1533
Tap1	324	248	380	334	321	1391	1048	1167	1140	926	1550	1369	1286	1581	2177	1672	1267	1506	1369	1668	1756	1812	1710	1495	1256	1313	1652	1663	1489	1715	1401	1530	1342	1076	1508
Tbc1d20	1513	1312	1405	1455	1366	1390	1266	1325	1374	1357	1392	1336	1482	1339	1470	1331	1379	1155	1188	1240	1442	1540	1487	1327	1177	1151	1359	1371	1383	1351	1204	1230	1108	1168	1330
ENSMAUG00000006500	1114	1175	1329	1353	1337	1388	1387	1212	1202	1189	1216	1318	1705	1342	1323	1318	1484	1453	1379	1515	1344	1334	1462	1444	1379	1348	1600	1483	1667	1343	1609	1481	950	1633	1295
Abcc5	1313	1208	1266	1490	1299	1388	1211	1164	1230	1150	1271	1332	1432	1208	1151	1295	1395	1147	1120	1214	1213	1277	1360	1329	1230	1189	1261	1348	1422	1301	1075	1181	837	1236	1343
Kmt2b	928	953	1133	1239	1205	1388	1162	1183	1160	1151	1214	1230	1364	1221	1147	1189	1324	1154	1088	1244	1070	1264	1265	1152	1017	1134	1103	1246	1386	1218	1123	1039	566	1037	1144
ENSMAUG00000014826	1054	1184	1365	1271	1275	1387	1203	1074	1292	1223	1148	1304	1366	1343	1514	1155	1351	1293	1317	1366	2000	1508	1451	1392	1146	1199	1524	1432	1457	1417	1206	1318	1423	1024	1223
ENSMAUG00000007530	1110	988	1063	1105	1189	1385	1057	960	1080	1090	1007	1204	1276	1095	932	1144	1234	1000	1066	1014	988	1056	1185	1077	975	1114	1196	1284	1257	1190	1089	1055	793	974	1152
Myo1b	2026	1569	2199	1829	2090	1385	1592	1381	1517	1467	1324	1748	1767	1083	1101	1358	1797	1137	1332	1600	1274	1551	1696	1651	1438	1353	1398	1673	1679	1794	1287	1392	498	1469	1351
ENSMAUG00000019796	974	1061	1110	1184	1139	1385	1194	1251	1195	1231	1275	1433	1408	1257	1492	1347	1442	1275	1234	1406	1370	1462	1520	1239	1115	1370	1278	1430	1388	1269	1226	1302	486	1224	1429
Plbd2	944	1000	1188	1134	1099	1384	1075	1100	1196	1107	1217	1262	1269	1331	1422	1176	1207	1056	1264	1346	1409	1251	1427	1200	1107	1188	1554	1364	1269	1283	1261	1185	1335	1038	1186
ENSMAUG00000010177	1689	1669	1917	1586	1344	1384	1453	1198	1486	1613	1501	1655	1300	1383	2045	1661	1370	1676	1614	1712	2551	2203	2036	1537	1341	1633	2274	1586	1389	1575	1226	1648	4293	1162	1592
Gpr107	1087	1109	1150	1242	1168	1382	1320	1309	1346	1450	1364	1445	1419	1341	1333	1374	1530	1277	1339	1483	1363	1458	1555	1332	1252	1336	1417	1472	1471	1401	1289	1411	737	1380	1361
Napa	1173	1080	1280	1152	1178	1381	1117	1102	1195	1125	1101	1219	1233	1315	1332	1174	1212	1045	1155	1206	1075	1253	1283	1292	1108	1153	1434	1306	1262	1195	1114	1155	1258	1010	1136
Sh3bgrl	1406	1436	1691	1602	1403	1379	1319	1616	1600	1342	1384	1604	1492	1602	2027	1608	1586	1503	1524	1809	1731	1614	1540	1442	1507	1532	1875	1697	1471	1421	1442	1556	1921	1389	1514
Ctsv	1016	967	1004	972	928	1379	1141	1181	1293	993	1476	1287	1596	1511	2359	1552	1372	1236	1044	1302	2595	1623	1218	1190	1118	1092	1341	1437	1306	1096	1131	1194	1772	1177	1072
ENSMAUG00000016559	1018	1058	1228	1117	999	1379	1082	1241	1392	1019	1246	1344	1512	1320	1927	1492	1233	1234	1200	1328	1729	1478	1200	1233	1129	1318	1736	1443	1152	1184	1203	1213	2608	1066	1307
Rcsd1	1180	992	1050	1237	1111	1379	1105	1223	1177	1133	1276	1369	1704	1162	1229	1417	1283	1051	1092	1497	1113	1338	1301	1266	1106	1352	1343	1557	1336	1223	1369	1424	943	1367	1488
Lrrk2	1643	1237	1323	1634	1477	1378	1342	1296	1465	1303	1442	1516	1450	1187	1157	1494	1588	1137	1149	1361	1240	1421	1607	1306	1384	1392	1220	1568	1460	1282	1238	1307	690	1299	1449
Mapk1	1467	1298	1471	1555	1386	1378	1453	1419	1477	1339	1390	1561	1596	1497	1611	1491	1548	1475	1525	1643	1529	1661	1662	1500	1511	1463	1759	1641	1507	1631	1575	1461	1359	1357	1597
Actc1	1163	1418	1870	1824	1228	1378	1568	2061	1315	1332	1422	1178	1602	1625	2333	1349	1568	1401	1524	1748	1277	1612	1325	1389	1249	1264	1914	1244	1542	1429	1373	1390	2047	959	1104
ENSMAUG00000020343	1000	1120	1299	1314	1274	1375	1334	1240	1226	1265	1299	1412	1338	1411	1411	1331	1434	1191	1190	1384	1241	1390	1385	1257	1147	1363	1465	1331	1367	1277	1161	1209	1118	1138	1306
ENSMAUG00000000730	1213	1004	1355	1290	991	1374	1322	1407	1460	1300	1105	1396	1538	1530	1794	1356	1386	1268	1466	1529	1467	1358	1344	1276	1263	1235	1818	1368	1226	1069	1509	1382	2552	1156	1217
Rpl22	1001	1152	1458	1130	1056	1373	1186	1358	1257	1230	1149	1360	1549	1353	1849	1402	1213	1450	1385	1455	1515	1598	1134	1327	1330	1227	1801	1251	1196	1018	1381	1296	2891	1078	1278
ENSMAUG00000009460	1380	1225	1351	1422	1365	1372	1264	1264	1363	1302	1204	1508	1625	1384	1341	1354	1473	1198	1357	1468	1209	1307	1456	1430	1398	1374	1679	1485	1403	1224	1463	1415	1258	1300	1337
Stt3b	1565	1561	1553	1783	1542	1372	1451	1582	1552	1538	1506	1687	1727	1475	1870	1576	1622	1414	1535	1564	1787	1702	1755	1546	1448	1580	1735	1661	1646	1576	1519	1619	1396	1397	1616
Fads3	1333	1269	1414	1370	1480	1372	1220	1193	1286	1216	1222	1249	1154	1516	1296	1029	1381	1090	1192	1189	1267	1341	1272	1119	1119	1104	1272	1369	1298	1210	1139	1099	1392	857	1105
Larp1	971	1158	1010	1210	1179	1371	1223	1209	1256	1295	1592	1358	1473	1330	1591	1270	1296	1318	1256	1303	1507	1657	1466	1292	1166	1259	1185	1469	1456	1458	1143	1226	683	1174	1269
Safb2	992	1057	1280	1177	1204	1371	1109	1142	1222	1139	1196	1250	1289	1270	1312	1207	1257	1074	1065	1171	1132	1266	1274	1080	1030	1039	1360	1343	1286	1154	1138	1156	976	1085	1252
Birc6	1703	1305	1313	1519	1562	1370	1600	1343	1387	1296	1637	1495	1607	1416	1517	1591	1632	1421	1501	1605	1947	1747	1796	1533	1449	1489	1528	1908	1648	1695	1336	1590	1025	1436	1735
Dnmt1	1022	1061	1121	1264	1200	1370	1259	1216	1198	1176	1250	1263	1265	1212	1295	1231	1313	1110	1144	1177	1253	1327	1391	1200	1076	1193	1286	1295	1299	1303	1093	1156	621	999	1312
Dusp1	914	936	1025	813	944	1369	1014	1341	1220	1357	1129	1302	1197	967	1553	2102	1267	1008	956	1378	1039	1008	908	740	801	1010	1367	1032	943	974	1231	1364	1278	734	1262
Rasa4	1226	1281	1330	1338	1544	1369	1206	1183	1249	1167	1203	1368	1216	1135	1034	1130	1294	750	969	887	699	834	864	942	805	920	1112	883	880	827	922	881	574	982	955
ENSMAUG00000010877	1001	979	1208	1044	964	1368	1069	1196	1250	1065	1159	1247	1419	1251	1706	1333	1166	1171	1216	1311	1584	1336	1224	1273	1146	1234	1661	1354	1169	1139	1192	1247	2232	995	1273
Gpm6b	1451	1461	1426	1451	1247	1367	1257	1408	1481	1156	1304	1518	1204	1313	1654	1463	1516	1411	1414	1525	1645	1510	1666	1216	1324	1353	1572	1744	1319	1360	1273	1373	1093	1272	1477
Carhsp1	1245	1185	1117	1228	1233	1367	1096	1170	1222	1124	1143	1271	1160	1125	1179	1159	1272	1071	1080	1122	1037	1122	1241	1073	1119	1233	1127	1289	1307	1055	1165	1142	563	1162	1181
Arhgap35	1450	1524	1482	1573	1523	1366	1318	1317	1192	1421	1366	1402	1360	1156	1035	1228	1419	1203	1246	1148	1303	1346	1445	1167	1164	1136	1159	1368	1428	1331	1216	1109	761	1082	1164
Tmem259	1085	1001	1209	1221	1194	1364	1109	1076	1180	1170	1206	1263	1425	1386	1386	1141	1265	1038	1159	1198	1066	1264	1158	1287	1036	1144	1447	1252	1360	1127	1247	1240	1291	1055	1159
Mier1	1550	1373	1483	1617	1508	1364	1448	1592	1583	1486	1515	1746	1693	1531	1700	1750	1647	1579	1561	1735	1613	1803	1864	1698	1640	1619	1725	1742	1764	1705	1533	1676	1049	1489	1788
Ptgs1	1042	1048	915	995	1079	1363	974	763	957	1178	853	1068	2024	1075	915	955	1150	776	931	1063	625	1183	1151	1001	967	829	1126	977	1441	938	1382	1010	1086	996	970
Sin3b	1036	1107	1210	1292	1274	1360	1147	1079	1189	1137	1122	1277	1462	1299	1236	1187	1307	1047	1154	1313	1047	1233	1347	1196	1140	1159	1358	1300	1376	1273	1177	1207	1118	1179	1268
Mbd2	1012	1022	1115	1035	962	1360	1214	1344	1421	1158	1404	1489	1566	1509	1859	1508	1354	1441	1520	1712	1693	1709	1737	1613	1516	1450	1940	1816	1609	1648	1613	1649	1776	1349	1659
ENSMAUG00000001503	872	893	1129	941	905	1359	972	1045	1111	993	978	1192	1347	1261	1634	1202	1088	1127	1030	1278	1404	1312	1110	1079	1066	1162	1609	1274	1067	990	1275	1199	2075	928	1129
Picalm	1581	1509	1529	1673	1469	1359	1430	1511	1398	1459	1538	1653	1910	1402	1631	1684	1667	1537	1462	1692	1948	1958	1745	1542	1524	1546	1588	1772	1611	1531	1465	1583	733	1609	1556
Ppp4r3b	1407	1475	1345	1508	1412	1358	1427	1448	1449	1470	1432	1589	1653	1459	1465	1520	1484	1418	1370	1555	1612	1706	1707	1548	1422	1416	1509	1688	1674	1531	1415	1398	594	1386	1561
Sik1	730	954	915	807	978	1357	927	1247	984	1249	1188	1326	1246	975	1139	1588	1280	782	925	1441	869	952	907	808	756	759	1056	923	984	916	906	1218	822	741	1163
Ddx58	261	227	256	257	316	1357	963	1046	1080	1014	1481	1390	1187	1169	1831	1605	1129	2406	1997	2459	2436	2584	2539	2140	2079	1808	2094	2288	2095	2551	2115	2119	897	1533	2096
Ugt1a1	1544	1457	1479	1547	1426	1356	1280	1305	1381	1303	1246	1347	1579	1300	1412	1316	1404	1167	1453	1419	1243	1334	1387	1345	1301	1290	1688	1440	1510	1341	1458	1382	1649	1305	1353
Cemip2	1029	971	1225	1137	1305	1356	1225	1011	1132	1110	1152	1716	1409	1273	1343	1668	1438	1021	1278	1395	1369	1136	1104	1022	1547	839	1097	1383	1160	1102	1340	1325	626	1145	1159
Btg2	1011	943	1008	1107	987	1356	1041	1394	1324	1178	1533	1472	1977	1225	2079	2180	1372	1357	1087	1475	1705	1763	1236	1230	1066	1003	1466	1319	1277	1152	1399	1506	1568	1233	1258
ENSMAUG00000016915	1074	1050	1129	1241	1321	1354	1225	1194	1229	1152	1277	1338	1543	1234	1200	1435	1249	1328	1266	1455	1673	1600	1686	1456	1229	1212	1331	1561	1578	1528	1274	1224	428	1240	1266
Ccdc47	1516	1508	1649	1643	1526	1353	1361	1420	1536	1436	1292	1493	1590	1490	1468	1414	1497	1167	1438	1444	1279	1317	1424	1398	1364	1343	1602	1484	1520	1255	1457	1454	1696	1243	1358
Kctd20	1167	1107	1224	1211	1179	1352	1314	1278	1430	1275	1437	1481	1537	1403	1553	1444	1380	1237	1267	1477	1374	1442	1430	1283	1275	1314	1634	1453	1468	1292	1444	1295	1191	1222	1370
Man2a1	1322	1342	1317	1418	1403	1350	1343	1386	1367	1435	1355	1578	1513	1377	1500	1467	1505	1290	1313	1381	1491	1471	1529	1401	1287	1353	1467	1539	1512	1389	1218	1366	965	1188	1448
Nectin2	1116	1049	1187	1143	1245	1349	978	979	1153	1151	1004	1260	1402	1158	1195	1143	1130	1063	1267	1187	1249	1179	1164	1161	1195	940	1391	1176	1111	1182	1295	1122	1293	1158	1035
Cxcl10	33	18	42	27	38	1349	673	774	1123	512	2686	1123	1001	1378	5078	2260	781	1179	591	1034	1367	1339	1209	781	515	546	812	1069	729	1064	763	815	590	417	745
Uba2	1138	1153	1292	1173	1191	1348	1205	1244	1307	1182	1267	1431	1218	1398	1486	1255	1247	1160	1154	1277	1381	1346	1257	1205	1183	1207	1481	1404	1304	1335	1229	1241	1352	1068	1303
Eif2ak2	345	335	402	364	388	1347	1199	1215	1284	1228	1621	1542	1410	1295	2013	1875	1364	2718	2251	2689	3052	2893	2741	2388	2391	1949	2427	2379	2196	2598	2375	2391	1548	2041	2360
Plat	899	975	1032	1020	989	1347	969	1097	1239	995	1037	1094	1200	1201	1015	1081	1200	1051	1144	1270	1450	1215	1183	1085	1124	983	1219	1162	1262	1027	1135	1097	1123	1136	1003
Eif3h	1108	994	1205	1123	1059	1346	1127	1178	1155	1112	1169	1304	1343	1335	1547	1334	1256	1085	1170	1359	1361	1427	1264	1265	1136	1243	1497	1377	1287	1202	1229	1260	1455	1104	1268
Phf1	1064	969	1177	1225	1231	1345	1111	981	1154	1053	1095	1235	1438	1328	1105	1147	1218	1060	1045	1218	882	1026	1121	1171	1043	1012	1285	1238	1341	1086	1305	1199	1084	1033	1096
Slit3	1003	1252	1431	1565	1329	1344	1389	1235	1101	1171	1161	1274	1373	1322	1316	1225	1273	1328	1255	1391	1455	1441	1538	1223	1043	1175	1227	1474	1551	1453	1399	1320	846	1233	1220
ENSMAUG00000008350	1075	1130	1171	1159	1202	1343	1143	1204	1299	1254	1354	1361	1241	1417	1437	1314	1387	1220	1203	1251	1498	1513	1452	1326	1190	1142	1336	1408	1423	1394	1196	1159	623	1132	1307
Anxa4	1165	1110	1327	1222	1196	1343	1189	1133	1280	1199	1315	1363	1401	1376	1727	1383	1347	1327	1376	1478	1794	1515	1464	1419	1295	1424	1802	1494	1486	1428	1345	1391	2075	1181	1340
Uaca	1239	1228	1242	1330	1272	1343	1285	1337	1262	1292	1107	1301	1279	1249	1059	1122	1292	1120	1171	1329	921	1589	1512	1203	1004	1159	1163	1329	1544	989	1187	914	824	1094	1040
Smarca4	1018	1149	1233	1363	1210	1343	1252	1317	1202	1275	1281	1338	1341	1363	1412	1357	1226	1331	1216	1292	1363	1490	1306	1248	1149	1060	1368	1179	1187	1311	1187	1147	982	1094	1203
Psmd2	1057	1061	1233	1172	1152	1342	1197	1216	1275	1139	1233	1332	1372	1430	1717	1320	1277	1208	1245	1370	1615	1528	1370	1314	1254	1354	1507	1370	1332	1268	1301	1288	1607	1161	1271
Adam9	1478	1405	1337	1617	1519	1341	1319	1405	1432	1339	1344	1472	1517	1400	1466	1454	1469	1209	1308	1412	1932	1588	1499	1355	1355	1274	1398	1519	1519	1364	1271	1393	1163	1355	1374
Tab2	1363	1343	1421	1520	1395	1341	1455	1346	1538	1488	1457	1550	1553	1448	1532	1460	1450	1303	1321	1450	1548	1560	1529	1433	1314	1454	1502	1485	1593	1446	1466	1402	961	1244	1500
ENSMAUG00000018574	1184	1175	1409	1145	1088	1341	1259	1414	1382	1186	1170	1284	1437	1589	2198	1325	1267	1263	1380	1480	1552	1533	1360	1354	1339	1294	1926	1486	1376	1373	1251	1384	2726	1182	1422
ENSMAUG00000000254	1252	1244	1401	1453	1367	1340	1182	1173	1216	1264	1082	1379	1403	1254	1303	1205	1294	1049	1171	1298	1172	1278	1313	1314	1154	1225	1437	1310	1272	1187	1278	1258	999	1169	1259
Nr2f2	1125	1069	1322	1346	1310	1340	1168	1118	1148	1182	1012	1236	1425	1121	1285	1183	1199	1195	1227	1123	1129	1175	1290	1144	1034	1065	1293	1195	1167	1301	1424	1209	1113	1006	1140
Golga2	1307	1221	1299	1488	1412	1340	1312	1192	1268	1288	1254	1402	1414	1241	1227	1291	1377	1106	1145	1283	1258	1387	1404	1288	1197	1152	1179	1369	1420	1258	1258	1249	481	1314	1343
Sulf2	1185	1222	1356	1438	1406	1339	1345	1246	1225	1192	1236	1415	1315	1221	1384	1227	1246	1032	1351	1358	1147	1293	1478	1288	1183	1232	1414	1376	1425	1356	1324	1376	908	1226	1401
Tprgl	1120	1098	1251	1242	1198	1339	1152	1171	1187	1215	1139	1254	1336	1261	1228	1157	1189	1061	1095	1196	1041	1243	1166	1185	1063	1098	1400	1180	1208	1063	1184	1054	997	988	1096
Rassf4	1044	1044	1143	1048	1044	1338	1109	1161	1103	1062	1407	1391	1399	1199	1326	1331	1284	1114	1149	1487	1438	1479	1406	1365	1155	1371	1467	1324	1377	1250	1152	1316	1001	1156	1362
Ttll11	1527	1576	1507	1823	1857	1337	1384	1092	1278	1288	1255	1516	1356	1059	1078	1420	1400	1139	1232	1467	1611	1328	1743	1346	1298	1175	1271	1573	1419	1754	1095	1275	959	1546	1389
Abhd17a	1028	1035	1269	1104	1204	1337	1187	1168	1180	1058	1125	1292	1220	1266	1499	1132	1169	1018	1174	1193	1067	1189	1153	1167	1029	1168	1392	1217	1197	1139	1189	1084	1207	973	1162
Kdm3b	1219	1186	1150	1380	1331	1337	1207	1165	1196	1308	1360	1347	1448	1201	1073	1287	1405	1200	1090	1266	1217	1415	1459	1224	1119	1258	1085	1477	1514	993	1136	1157	363	1249	1382
Sema3a	1612	1511	1669	1757	1764	1336	1569	1495	1439	1541	1162	1670	1423	1413	1075	1437	1714	996	1516	1659	1302	1250	1718	1429	1584	1356	1524	1583	1799	1483	1579	1515	760	1438	1506
Khsrp	819	1068	1161	1176	1126	1335	1140	1208	1158	1185	1156	1297	1389	1254	1479	1185	1258	1211	1163	1211	1279	1414	1299	1195	1005	1184	1277	1341	1348	1253	1169	1221	774	1085	1168
Cct7	1095	996	1203	1123	1086	1335	1184	1279	1276	1174	1301	1306	1377	1424	1803	1392	1286	1256	1263	1408	1757	1687	1329	1376	1182	1247	1710	1466	1352	1329	1268	1352	1845	1078	1328
ENSMAUG00000013381	977	1006	1190	1130	1128	1333	1162	1066	1098	1115	1121	1273	1329	1336	1381	1178	1279	1156	1157	1234	1238	1259	1187	1208	1037	1193	1570	1236	1292	1221	1177	1135	1204	993	1166
ENSMAUG00000014936	1116	1159	1555	1177	1244	1333	1042	1040	1389	1160	1050	1205	1207	1091	1466	963	1096	857	1179	1016	893	1036	1094	1047	1011	1066	1422	1141	1168	847	1129	1066	1901	916	992
Sart1	1045	949	1336	1148	1199	1333	1158	1069	1187	1164	1161	1300	1357	1301	1383	1152	1235	1063	1166	1219	1180	1234	1182	1262	1116	1096	1376	1237	1259	1083	1216	1114	1365	1033	1112
Agpat3	1228	1159	1412	1464	1228	1333	1284	1359	1248	1228	1195	1346	1458	1371	1538	1228	1313	1141	1192	1374	1260	1221	1393	1299	1186	1254	1520	1424	1376	1282	1280	1295	1187	1198	1393
Elovl1	1384	1366	1526	1459	1357	1332	1249	1081	1389	1304	1258	1395	1499	1386	1600	1297	1485	1219	1322	1248	1353	1285	1318	1412	1245	1278	1614	1393	1458	1313	1283	1253	1335	1176	1213
Nfic	1003	1111	1198	1319	1125	1332	1217	1222	1051	1141	1128	1282	1123	1108	1079	1084	1331	1072	1108	1101	1000	1144	1238	1067	949	1077	1059	1311	1334	1210	1061	1035	314	1031	1189
Hpcal1	951	1026	1081	1018	1081	1331	1055	1052	1048	1095	1000	1215	1368	1191	1179	1242	1190	1041	1186	1281	1111	1162	1247	1145	1111	1144	1550	1295	1234	1247	1312	1270	1228	1064	1156
Itgb4	1088	1317	1394	1491	1615	1331	1173	1162	1125	1135	1159	1328	1640	1228	1184	1231	1371	1042	1168	1180	1072	1192	1337	1245	1030	1093	1184	1191	1395	1237	1099	1216	677	1201	1204
Fgr	496	486	773	549	510	1330	955	1074	1011	838	1503	1194	946	1122	1818	1494	1224	1163	1016	1427	1282	1831	1389	1232	996	1535	1397	1329	1233	1222	1051	1014	964	999	1511
Ddx23	1141	1053	1150	1166	1136	1330	1158	1254	1303	1183	1294	1452	1334	1312	1492	1364	1280	1270	1234	1411	1437	1475	1383	1348	1280	1243	1489	1371	1353	1400	1329	1320	990	1143	1325
Mtss1	1132	1244	1121	1388	1339	1330	1144	1182	1060	1117	1244	1395	1444	1055	1152	1331	1393	1131	1215	1317	1173	1183	1472	1171	1146	1282	1303	1413	1266	1283	1204	1187	725	1244	1284
Polr2m	1164	1165	1325	1274	1272	1329	1274	1379	1330	1328	1212	1467	1387	1378	1521	1397	1358	1279	1379	1477	1375	1388	1381	1486	1319	1398	1765	1541	1481	1337	1463	1368	1374	1179	1410
Mylip	1711	1789	1642	2103	2067	1329	1785	1582	1863	1931	1400	1413	951	1614	1413	1287	1589	1098	1404	1383	919	907	1416	1436	1417	1550	1368	1317	1618	1097	1403	1440	837	1257	1305
Ttyh3	1043	1075	1249	1204	1144	1328	1019	1013	982	1059	1170	1231	1045	1088	1112	995	1137	823	993	1039	937	1070	1272	900	831	991	923	1081	1111	974	988	923	612	900	1044
Tbx4	1192	1271	1193	1402	1448	1328	1179	926	1011	1143	1111	1184	1294	1043	821	1100	1322	1033	1032	1025	893	915	1338	1114	1058	1011	916	1237	1180	1159	1125	949	244	1083	1179
Fmnl1	784	785	1092	846	805	1328	980	1153	1072	1095	1393	1256	1270	1246	1431	1256	1323	1157	1060	1132	1003	1427	1152	1236	909	1254	1301	1188	1162	1214	960	1003	608	952	1272
Arrdc1	1124	1025	1225	1120	1186	1327	1086	1048	1146	1082	1205	1306	1196	1235	1257	1148	1212	1008	1136	1174	1193	1271	1185	1235	1073	1243	1384	1264	1389	1119	1105	1108	1226	1084	1124
Ptk2b	618	621	680	693	726	1327	1008	1215	1052	964	1542	1302	1165	1053	1528	1511	1281	1243	1103	1408	1211	1742	1453	1354	1130	1352	1515	1377	1264	1231	1124	1300	802	1153	1418
Efcab14	1422	1275	1268	1423	1343	1327	1260	1317	1367	1327	1374	1496	1460	1319	1414	1388	1580	1265	1348	1509	1315	1536	1545	1344	1283	1399	1571	1481	1528	1410	1416	1340	1010	1211	1485
ENSMAUG00000002202	1277	1255	1199	1511	1413	1325	1283	1223	1141	1256	1354	1387	1278	1149	1091	1322	1409	1277	1088	1271	1331	1391	1526	1150	1155	1257	1096	1515	1512	1412	1099	1109	512	1200	1410
Cttn	1153	1152	1282	1263	1286	1324	1170	1180	1169	1090	1141	1312	1310	1204	1264	1230	1337	1061	1226	1237	1298	1250	1217	1187	1069	1073	1345	1387	1210	1114	1294	1271	1296	1147	1187
ENSMAUG00000013283	1194	1266	1176	1407	1385	1322	1246	1210	1051	1199	1229	1299	1158	1170	908	1304	1275	959	1053	1255	936	1074	1457	1078	1035	1136	1028	1384	1424	1294	1093	1129	273	1247	1269
ENSMAUG00000017944	1062	883	1127	978	926	1322	972	994	1261	997	1191	1137	1373	1151	1648	1237	1174	1049	991	1184	1281	1273	1091	1132	1088	1188	1618	1308	1170	890	1189	1169	2135	984	1192
Pdia4	1105	1140	1175	1242	1117	1320	1290	1239	1481	1447	1326	1404	1474	1425	2060	1420	1375	1353	1199	1295	1735	1711	1419	1223	1168	1182	1578	1362	1462	1218	1336	1353	1690	1100	1213
Mdh2	1050	1035	1289	1144	1155	1320	1180	1293	1222	1041	1179	1189	1343	1492	1951	1257	1251	1097	1233	1260	1385	1360	1246	1200	1102	1176	1503	1296	1246	1118	1226	1306	1871	945	1165
Ensa	1310	1105	1296	1270	1218	1318	1177	1179	1371	1194	1230	1382	1456	1364	1382	1270	1358	1165	1246	1396	1225	1346	1370	1350	1359	1149	1540	1518	1355	1298	1335	1330	1445	1210	1326
Gpnmb	733	848	1138	906	903	1318	1082	1063	1150	962	1670	1324	962	1162	1753	1172	1404	1035	1077	1140	1731	1553	1210	1260	942	1009	1198	1384	1231	1141	818	992	482	896	1110
Kat2b	1641	1538	1468	1700	1606	1318	1427	1384	1516	1420	1389	1513	1506	1298	1309	1406	1568	1246	1440	1538	1258	1406	1559	1481	1441	1398	1544	1664	1601	1449	1438	1491	981	1422	1411
Setd5	1294	1350	1330	1509	1373	1318	1308	1318	1244	1366	1421	1481	1510	1345	1328	1402	1511	1338	1381	1432	1386	1554	1610	1396	1210	1419	1429	1605	1625	1452	1341	1415	1083	1345	1442
Brd4	881	971	1049	1141	1204	1318	1192	1172	1127	1196	1281	1307	1401	1222	1269	1278	1298	1249	1120	1285	1326	1362	1374	1111	985	1140	1152	1315	1390	1430	1122	1132	899	1072	1203
ENSMAUG00000017592	103	113	99	116	148	1317	718	674	878	716	1195	1042	994	1078	1923	1278	711	1946	1441	2078	1935	2260	2176	2142	1604	1887	2718	1988	2058	1997	2216	1766	2360	1107	1765
Acin1	1199	1274	1385	1401	1414	1316	1301	1344	1256	1287	1292	1457	1416	1218	1302	1246	1383	1245	1280	1285	1240	1413	1409	1325	1182	1230	1226	1371	1393	1264	1184	1226	582	1293	1396
Hbp1	1432	1217	1289	1312	1284	1316	1141	1182	1262	1185	1037	1261	1469	1210	1216	1230	1301	1036	1149	1288	1098	1239	1273	1192	1162	1183	1421	1317	1294	1095	1269	1284	1146	1247	1248
ENSMAUG00000012949	858	910	1119	1042	989	1315	1065	1218	1147	1053	1256	1233	1432	1352	1893	1319	1177	1217	1141	1315	1803	1631	1171	1145	1139	1234	1625	1258	1157	1183	1178	1280	2018	986	1192
Ralgps1	1038	1223	1293	1301	1305	1314	1137	1185	1052	1086	1199	1310	1040	1227	1241	1242	1264	972	1163	1362	1092	1045	1311	1161	1167	1116	1431	1468	1241	1240	1034	1216	751	1211	1325
Srrm1	1103	1238	1280	1457	1415	1314	1287	1351	1215	1279	1357	1511	1586	1421	1545	1406	1517	1315	1395	1439	1475	1499	1566	1448	1285	1359	1386	1560	1568	1421	1415	1359	913	1270	1409
ENSMAUG00000016933	1023	974	1125	1013	937	1314	1016	1137	1265	1051	1225	1252	1466	1332	1835	1419	1209	1126	1088	1361	1546	1502	1151	1246	1184	1199	1716	1359	1168	1177	1201	1246	2609	1079	1294
Atp6v1b2	1174	1076	1234	1197	1167	1314	1212	1141	1342	1198	1619	1461	1610	1428	2040	1594	1351	1487	1305	1542	2034	2016	1590	1518	1350	1492	1646	1592	1525	1689	1355	1490	1668	1253	1542
Tollip	1215	1242	1298	1418	1268	1313	1306	1349	1316	1296	1221	1416	1476	1396	1383	1259	1462	1257	1397	1486	1280	1509	1489	1358	1315	1346	1590	1524	1484	1313	1413	1346	1250	1239	1394
Cd9	1235	1096	1274	1193	1055	1312	1045	997	1112	1004	972	1168	1509	1112	1169	1086	1195	964	1095	1110	1027	1431	1356	1225	1078	995	1301	1358	1253	1052	980	1199	1596	1179	1152
Nptn	1397	1340	1467	1384	1374	1311	1321	1297	1362	1257	1269	1440	1619	1358	1504	1500	1523	1212	1288	1343	1361	1496	1444	1327	1320	1354	1705	1455	1423	1325	1342	1346	1551	1292	1358
Ncstn	1067	1017	1166	1160	1173	1311	1212	1165	1186	1148	1187	1382	1396	1277	1431	1304	1354	1249	1349	1421	1337	1415	1468	1402	1283	1313	1553	1409	1393	1323	1344	1316	1194	1139	1323
Elk3	1251	1142	1408	1350	1422	1310	1262	1262	1323	1122	1338	1428	1479	1288	1508	1353	1312	1087	1253	1395	1223	1281	1234	1181	1179	1243	1467	1333	1315	1156	1286	1238	1162	1287	1203
Psmb4	995	987	1096	1014	942	1310	1102	1169	1261	1138	1233	1299	1335	1418	1753	1359	1293	1277	1260	1392	1519	1661	1283	1305	1256	1275	1815	1459	1309	1305	1321	1353	2268	1054	1292
Arhgap23	847	970	1104	1047	1070	1309	1000	989	1069	1044	1078	1112	1028	1200	971	940	1153	1018	1036	1057	942	964	1140	913	935	918	1093	1056	1174	982	979	857	728	997	1018
Riok3	1521	1306	1559	1461	1462	1309	1330	1423	1442	1321	1144	1575	1388	1375	1508	1361	1455	1302	1450	1494	1377	1515	1398	1460	1441	1193	1699	1326	1287	1248	1547	1344	1462	1299	1314
Tgfb1i1	998	1081	1529	1234	1289	1308	1153	1172	1010	1058	1111	1299	1133	1206	1296	1192	1194	1078	1183	1270	1096	1232	1280	1057	1097	998	1402	1248	1144	1064	1182	1129	1159	918	1132
Tspan3	1221	1176	1371	1281	1206	1308	1175	1220	1317	1190	1082	1271	1344	1323	1427	1262	1252	1093	1294	1406	1317	1312	1385	1247	1212	1199	1689	1390	1324	1242	1296	1315	1658	1163	1265
Sipa1l2	1204	1264	1266	1332	1397	1308	1270	1229	1133	1315	1393	1350	1247	1228	1117	1254	1304	890	1123	1211	921	1025	1396	1022	1090	1100	1212	1434	1236	1114	1081	1176	591	1089	1200
Mfsd6	1279	1223	1230	1343	1326	1307	1182	1174	1243	1229	1174	1370	1427	1221	1131	1270	1294	981	1081	1142	1019	1194	1188	1144	1097	1211	1362	1175	1283	1101	1096	1164	855	1150	1171
ENSMAUG00000001228	691	630	675	722	696	1305	1168	1271	1174	1267	1295	1445	1526	1449	1640	1382	1407	1861	1969	2250	1759	2059	2073	2078	1921	1831	2230	1924	1998	2056	2139	1995	1775	1723	1932
Tubb2a	726	773	870	881	840	1305	1044	1120	1136	1009	1181	1260	1073	1365	1473	1167	1236	1182	1076	1302	1444	1560	1327	1158	1266	1035	1633	1453	1224	1112	1154	1165	1452	985	1244
Dapk3	969	860	1258	1077	1083	1304	1045	1041	1153	1039	1165	1187	1220	1372	1427	1122	1214	1092	1095	1203	1186	1398	1146	1230	1016	997	1449	1264	1175	1145	1144	1201	1602	958	1172
Tmem127	1149	1069	1155	1247	1093	1303	1133	1175	1246	1148	1166	1287	1282	1264	1315	1250	1215	1148	1151	1273	1239	1335	1368	1206	1118	1194	1328	1430	1359	1220	1165	1184	1051	1070	1280
Dlst	1258	1169	1433	1289	1151	1302	1264	1690	1282	1211	1430	1394	1397	1512	2086	1455	1412	1339	1243	1404	1485	1550	1494	1301	1419	1331	1678	1447	1375	1324	1310	1372	1225	1205	1376
Acsl4	1433	1520	1523	1634	1441	1302	1415	1460	1534	1608	1801	1824	2110	1550	1918	1702	1656	1705	1595	1967	2380	2321	2023	1612	1662	1627	1801	1861	1921	1869	1592	1897	1148	1725	1584
Sema6a	1203	1126	1363	1507	1360	1302	1196	1161	1119	1286	1223	1374	1267	1233	1023	1229	1340	946	1124	1233	898	957	1179	982	1055	1081	1085	1094	1184	986	1141	1222	451	1265	1241
BC028528	908	874	1268	1051	940	1301	1039	1190	1456	1198	1276	1385	1305	1398	1306	1380	1304	1335	1396	1384	1103	1497	1269	1157	1477	1042	1619	1502	1383	1034	1434	1219	1842	1514	1351
Bclaf1	1588	1460	1334	1543	1461	1301	1481	1463	1515	1442	1520	1585	1770	1445	1588	1604	1541	1373	1522	1692	1656	1802	1719	1578	1394	1494	1403	1684	1654	1486	1368	1496	1069	1367	1539
Pik3r1	1215	1208	1263	1272	1264	1300	1198	1285	1171	1202	1238	1227	1761	1274	1414	1179	1283	1053	1229	1458	1390	1186	1339	1114	1088	1158	1306	1488	1249	1244	1263	1469	864	1127	1292
Numb	1170	1046	1259	1199	1331	1300	1242	1217	1213	1212	1239	1402	1360	1282	1051	1250	1365	1199	1183	1380	1125	1393	1425	1184	1240	1243	1204	1362	1477	1240	1280	1220	396	1357	1319
ENSMAUG00000015711	729	756	843	774	779	1299	1062	1063	1181	1030	1282	1167	1238	1345	1826	1241	1052	1271	1187	1368	1429	1561	1168	1213	1147	1238	1569	1302	1242	1280	1194	1194	1650	981	1252
Tdrd7	877	756	788	854	892	1299	1029	1043	1175	1164	1362	1424	1385	1228	1502	1436	1208	1541	1505	1769	1720	1837	1870	1591	1587	1562	1626	1802	1876	1852	1640	1605	919	1350	1682
Pnpla2	893	1196	1305	1115	1014	1299	1178	1689	1279	1146	995	1139	1978	1885	2601	1075	1289	1128	1124	1201	1111	1253	1085	1203	1180	1001	1613	1120	1304	1196	1158	1229	1684	1029	1182
Acad11	1173	1135	1318	1691	1583	1298	1527	1189	1436	999	1230	996	1238	1170	1559	1304	1369	993	907	1369	1694	1183	1543	1043	1056	1302	1708	1729	1495	1864	831	1218	1764	1275	1682
Pdcd4	1394	1594	1631	1548	1491	1297	1329	1412	1392	1422	1083	1499	1614	1269	1374	1462	1510	1255	1400	1379	1194	1331	1214	1321	1244	1248	1583	1124	1296	1079	1485	1323	1460	1334	1247
Fam102b	1346	1207	1267	1377	1271	1296	1240	1166	1276	1356	1221	1383	1398	1230	1167	1145	1309	1100	1166	1286	1047	1344	1445	1319	1181	1175	1263	1392	1586	1172	1202	1238	811	1145	1336
ENSMAUG00000006591	1252	1016	1083	1027	999	1296	994	1075	1167	1020	1154	1159	1144	1210	1362	1130	1256	1097	1271	1200	1223	1167	1192	1081	1170	1066	1588	1400	1048	1244	1165	1203	1317	880	1296
Bnip3l	1496	1348	1311	1405	1300	1295	1169	1162	1464	1260	1035	1314	1522	1320	1396	1311	1400	1079	1291	1221	1036	1209	1210	1375	1203	1238	1529	1265	1411	1165	1374	1359	1485	1242	1190
Setd2	1427	1219	1256	1438	1390	1295	1229	1237	1244	1291	1396	1313	1420	1194	1137	1430	1365	1190	1065	1274	1379	1390	1500	1196	1226	1209	1133	1474	1451	1290	1062	1171	498	1205	1400
Stk11	1080	1078	1255	1242	1193	1295	1191	1079	1348	1244	1194	1362	1374	1467	1401	1240	1304	1079	1144	1153	1093	1292	1230	1241	992	1206	1501	1272	1348	1198	1267	1174	1307	1149	1153
ENSMAUG00000015634	1078	1090	1276	1127	1074	1295	1102	1238	1340	1056	1215	1330	1527	1281	1824	1438	1322	1234	1248	1336	1497	1351	1242	1233	1222	1269	1748	1308	1168	1056	1293	1225	2129	1054	1227
ENSMAUG00000001413	1053	922	1052	979	817	1293	941	966	1064	945	1065	1056	1363	1247	1514	1232	1086	985	1022	1108	1321	1195	1058	1076	1083	1191	1592	1211	1140	1027	1202	1084	1849	847	1088
Fbln5	1305	1277	1410	1542	1527	1293	1150	1334	1271	1130	1054	1371	1163	1190	1301	1420	1301	835	1129	1134	1459	1221	1301	1097	1142	1120	1277	1246	1157	1060	1169	1111	1144	1046	1064
Ucp2	1081	1153	1408	1388	1274	1292	1278	1181	1162	1158	1409	1472	1645	1413	1817	1442	1325	1380	1634	1771	1589	1647	1654	1626	1293	1608	1943	1414	1453	1629	1373	1574	1388	1226	1479
Atp6v0a1	1233	1086	1371	1473	1417	1291	1238	1199	1131	1223	1291	1421	1471	1203	1214	1305	1413	1226	1175	1453	1360	1405	1478	1283	1207	1152	1346	1436	1419	1299	1196	1246	897	1183	1340
Dpp9	818	1032	1062	1049	1087	1291	1062	1086	1149	1160	1174	1154	1264	1289	1322	973	1179	1037	1127	1073	1263	1269	1160	1041	914	968	1094	1047	1157	1137	976	1011	723	891	995
Clec1a	1197	948	1063	1130	1131	1289	1194	1148	1467	1332	1226	1425	1490	1536	1168	1365	1581	1446	1472	1900	1385	1730	1677	1403	1622	1356	1895	1973	1697	1623	1667	1562	1211	1262	1690
Skiv2l	883	948	1087	1125	1085	1289	1103	1034	1059	1042	1050	1228	1240	1272	1251	1061	1178	1089	1139	1234	1044	1139	1277	1137	1043	1117	1342	1171	1312	1131	1217	1086	984	1078	1054
Ppm1l	983	1018	1173	1752	1799	1288	1537	1038	1497	824	1395	877	1106	1008	1763	1423	1272	1040	763	1513	2090	1217	1684	999	963	1343	1853	2309	1641	2434	605	1388	1816	1343	1961
G3bp2	1214	1103	1197	1261	1198	1288	1277	1354	1383	1196	1381	1499	1333	1370	1768	1471	1425	1510	1420	1629	1731	1625	1586	1446	1371	1461	1614	1650	1555	1527	1403	1415	1264	1266	1529
Cux1	1294	1164	1267	1401	1353	1287	1199	1025	1153	1070	1234	1166	1229	1074	1086	1213	1153	952	1098	1242	1339	1191	1420	1079	1091	1155	1126	1290	1305	1275	999	1100	687	1070	1243
S100a6	981	851	1085	904	925	1286	938	1127	1140	954	998	982	1649	1181	1422	1405	1229	1141	971	1045	1172	1502	1042	1173	1054	1395	1521	1175	1134	1070	1182	1162	2780	1027	1303
Capza1	1221	1060	1259	1205	1102	1286	1313	1413	1388	1209	1553	1635	1429	1434	2024	1605	1498	1421	1427	1594	1892	1963	1619	1533	1365	1560	1770	1689	1441	1525	1334	1460	1338	1346	1575
Thy1	817	725	776	859	816	1285	1055	1138	1091	1025	1223	1351	1355	1268	1930	1340	1181	1003	896	1141	1236	1224	1057	1051	930	936	1244	1290	821	764	877	1017	1061	887	1078
Hexb	1079	1103	1235	1214	1093	1285	1204	1309	1233	1187	1331	1417	1412	1288	1637	1389	1359	1417	1377	1554	1752	1627	1470	1429	1302	1459	1633	1485	1392	1387	1374	1358	1778	1238	1474
Islr	724	639	896	807	694	1285	946	981	855	668	936	974	895	1026	1407	1134	913	983	1108	1092	1100	1114	1271	956	928	950	1393	1308	1006	1033	1052	1050	1136	812	1047
Mgst1	1457	1257	1399	1350	1080	1284	1222	1322	1250	1106	1172	1312	1732	1316	1807	1454	1370	1469	1323	1478	1620	1774	1417	1561	1430	1274	1926	1500	1385	1394	1452	1469	2680	1465	1455
Arsa	1015	1039	1284	1197	1100	1284	1155	1071	1158	1005	1048	1190	1318	1132	1185	1174	1269	1110	1176	1180	1113	1194	1314	1206	1214	1111	1490	1286	1278	1157	1238	1187	1235	1068	1220
Nipbl	1596	1287	1389	1518	1463	1284	1382	1229	1329	1317	1421	1469	1494	1172	1211	1431	1496	1272	1131	1373	1424	1441	1531	1335	1272	1299	1349	1510	1423	1384	1234	1202	951	1264	1398
Zeb2	1386	1129	1139	1252	1247	1283	1171	1142	1355	1188	1492	1283	1187	1128	1410	1342	1425	1325	1165	1308	1519	1514	1561	1235	1241	1367	1328	1524	1484	1541	1091	1140	881	1104	1465
ENSMAUG00000012955	998	982	1149	1087	960	1282	1098	1122	1187	969	1172	1236	1222	1244	1517	1144	1159	1107	1129	1239	1362	1351	1301	1199	1156	1172	1548	1340	1236	1174	1232	1226	1378	1010	1238
Trak1	1031	1168	1339	1370	1272	1282	1132	1152	1069	1153	1178	1356	1284	1249	1197	1208	1222	1096	1105	1241	1231	1228	1399	1131	1015	1109	1246	1298	1238	1259	1112	1158	820	1069	1215
Ubtf	1261	1148	1390	1286	1315	1282	1287	1245	1286	1206	1211	1340	1318	1374	1439	1303	1184	1180	1145	1152	1273	1216	1242	1183	1073	1220	1388	1189	1270	1138	1156	1168	1254	968	1231
Sdf4	1148	1010	1274	1137	1057	1280	1198	1208	1202	1134	1145	1234	1303	1290	1612	1265	1196	1179	1244	1342	1415	1422	1336	1221	1215	1255	1585	1340	1274	1161	1192	1258	1810	1085	1211
Zdhhc5	1314	1223	1233	1282	1323	1280	1267	1199	1266	1245	1399	1434	1455	1342	1410	1350	1367	1210	1350	1367	1479	1491	1530	1302	1192	1230	1412	1498	1522	1397	1339	1265	903	1208	1310
Tpra1	1181	1188	1263	1252	1302	1279	1143	969	1100	1174	960	1194	1460	1062	1112	1074	1262	1038	1015	1127	907	1050	1181	1207	978	1074	1321	1183	1202	1053	1138	1056	1111	1123	1080
Flt4	1013	1051	1245	1098	1286	1279	1141	1209	1126	1198	1087	1359	1302	1258	854	1080	1307	875	959	1119	835	912	1048	921	1006	924	1022	1250	1067	896	1197	1137	494	1070	1069
Mtor	1189	1235	1201	1456	1413	1279	1237	1135	1193	1240	1205	1302	1383	1205	1039	1308	1389	1149	1111	1278	1232	1407	1414	1240	1150	1080	1143	1406	1544	1284	1077	1154	861	1146	1219
Dhrs3	1099	878	1165	1300	1263	1278	1316	1249	952	1176	1141	1067	1643	1160	1304	1184	1177	1271	1267	1426	1042	1121	1325	1160	830	1008	1367	1223	1098	926	1211	1004	1787	968	809
Tubb6	1054	1251	1403	1253	1211	1277	1110	1224	1143	955	1275	1381	1004	1445	1642	1250	1203	1156	1415	1630	1407	1533	1479	1273	1189	1220	1672	1344	1350	1348	1196	1333	1198	1089	1241
Spock3	889	921	1141	1732	1746	1277	1677	1023	1506	737	1326	907	1131	1107	1856	1322	1193	1096	753	1520	1950	1252	1808	974	815	1318	2035	2174	1571	2883	550	1451	1978	1333	1841
Rusc2	850	1077	1134	1066	1087	1277	967	1086	941	1040	948	1030	1460	1009	936	1019	1241	873	841	1046	891	1015	1050	909	900	818	1013	1072	1207	971	1016	1043	806	874	942
ENSMAUG00000000335	907	782	943	840	842	1275	1011	1011	1107	899	1072	1119	1165	1158	1409	1147	1039	1077	1157	1409	1326	1303	1288	1214	1094	1281	1596	1388	1202	1206	1227	1301	1920	997	1294
ENSMAUG00000010039	694	770	846	739	716	1275	799	836	874	607	947	825	650	784	885	804	854	770	839	1005	563	893	1030	846	736	1171	1134	1085	932	809	798	807	499	796	1205
ENSMAUG00000021471	1057	898	1172	1063	1067	1275	1082	1054	1154	1048	1163	1211	1190	1246	1349	1181	1238	1099	1127	1285	1183	1259	1244	1165	1057	1070	1464	1274	1223	1257	1250	1283	1183	965	1189
Podxl	978	1094	994	1159	1217	1274	1256	1148	913	1169	1260	1314	1385	1046	814	1334	1325	1221	1107	1225	1055	1420	1628	1113	932	1197	920	1362	1368	1325	1252	1111	89	1168	1207
Arfgap2	1075	1028	1153	1154	1109	1273	1207	1147	1259	1148	1159	1224	1245	1278	1388	1261	1253	1158	1205	1318	1167	1358	1212	1176	1144	1219	1429	1294	1350	1190	1131	1162	1131	1005	1190
Arfgef1	1436	1296	1259	1500	1398	1272	1268	1287	1305	1373	1335	1463	1574	1328	1299	1456	1441	1473	1366	1552	1479	1732	1678	1549	1417	1400	1472	1587	1712	1614	1328	1388	988	1367	1575
Bicd2	1123	1135	1272	1219	1209	1271	1096	1137	1202	1119	1156	1313	1227	1184	1071	1169	1225	1003	1091	1106	1013	1162	1257	1043	1049	1056	1272	1312	1201	1083	1118	1063	674	977	1209
ENSMAUG00000012662	1126	1155	1242	1368	1319	1271	1149	1157	1162	1133	1119	1249	1324	1226	1163	1192	1224	997	1109	1187	1058	1133	1313	1199	1032	1024	1136	1287	1258	1122	1171	1151	550	1089	1142
Soga1	1235	1177	1097	1541	1601	1271	1246	762	1000	1137	1377	1261	901	734	433	1236	1280	1069	642	1085	1123	1059	1532	1027	1195	899	556	1523	1377	1411	607	781	118	1173	1379
Dchs1	745	1002	969	1078	1081	1269	1030	1146	1090	1146	1057	1272	965	1195	824	960	1247	888	933	946	787	816	1052	806	903	879	877	1185	1177	1007	952	851	350	964	1036
Itga6	917	1060	939	1019	1042	1269	1032	1449	1343	1348	1122	1644	1235	1346	1224	1515	1249	1186	1215	1486	1620	1489	1478	1106	1470	1151	1760	1708	1310	1544	1424	1464	756	1195	1591
ENSMAUG00000010385	901	1097	1208	1327	1208	1268	1278	1235	1275	1330	1275	1357	1404	1299	1379	1357	1355	1216	1271	1327	1317	1279	1415	1313	1134	1089	1310	1199	1311	1185	1263	1170	835	1020	1134
ENSMAUG00000012907	913	966	1252	1021	950	1268	971	1193	1244	1104	1188	1273	1403	1323	1749	1313	1123	1223	1112	1331	1431	1378	1132	1131	1150	1146	1685	1258	1136	1063	1281	1208	2277	929	1144
ENSMAUG00000008054	1419	1558	1611	1647	1563	1267	1407	1251	1263	1461	1376	1528	1531	1312	1347	1415	1442	1324	1442	1487	1632	1658	1606	1575	1392	1523	1453	1501	1588	1423	1244	1417	915	1359	1526
Vamp2	1144	1065	1314	1142	1149	1267	1162	1141	1243	1134	1043	1343	1359	1314	1243	1252	1382	1038	1156	1326	953	1123	1201	1258	1171	1107	1585	1420	1217	1134	1396	1295	1571	1159	1247
Fam13b	1322	1240	1237	1378	1255	1267	1207	1243	1290	1262	1320	1305	1282	1281	1309	1392	1445	1189	1130	1206	1236	1470	1367	1239	1198	1260	1207	1347	1377	1246	1219	1146	734	1144	1354
Akap13	1681	1163	1156	1783	1621	1267	1262	948	1032	1067	1583	1342	1303	835	699	1710	1401	1015	784	1319	1488	1300	1955	1141	1439	1110	785	1728	1475	1647	820	1249	220	1517	1849
Usp9x	1671	1401	1290	1564	1485	1267	1343	1254	1369	1285	1511	1460	1520	1303	1207	1493	1532	1241	1233	1424	1757	1498	1871	1416	1333	1335	1184	1768	1637	1649	1201	1285	505	1398	1568
Bcar1	862	918	1073	1012	1044	1267	1107	1025	1096	1018	1203	1111	1137	1213	1177	1043	1213	1075	1083	1125	998	1296	1173	1062	971	975	1229	1279	1209	1062	1045	1016	870	1030	1147
Dipk2b	985	771	837	925	902	1265	1082	1079	1081	1090	982	1296	1115	1153	1022	1400	1229	1476	1348	1428	1150	857	1621	893	1565	1249	1530	1340	1307	1391	1614	1338	621	1123	1480
Pum1	1162	1123	1212	1317	1276	1264	1219	1254	1264	1240	1293	1419	1433	1320	1256	1284	1407	1240	1244	1354	1277	1462	1448	1237	1234	1332	1268	1423	1514	1440	1224	1302	851	1187	1404
Spns2	1115	1017	1163	1163	1231	1263	1112	1062	1141	1081	1117	1055	863	1139	976	992	1201	1102	1053	999	835	902	1146	1095	1032	1064	1151	1228	1179	1072	969	885	440	906	1061
ENSMAUG00000008753	1449	1247	1205	1479	1340	1263	1254	1067	1179	1248	1286	1310	1379	1097	880	1332	1358	1147	1031	1242	1042	1246	1508	1190	1235	1095	996	1410	1366	1292	1061	1101	332	1275	1361
Sema6d	1468	1380	1403	1548	1630	1263	1309	1241	1291	1305	1217	1445	1181	1264	1090	1185	1520	1019	1163	1391	963	1149	1646	1248	1162	1342	1227	1353	1401	1307	1244	1169	666	1078	1223
Upf1	889	979	997	1096	1035	1261	1056	1152	1124	1134	1176	1247	1170	1240	1196	1102	1171	1010	959	1107	1066	1200	1124	1024	1008	995	1084	1142	1220	1122	990	1012	445	934	1068
Sptlc2	1096	1050	1138	1117	1098	1261	1229	1132	1416	1252	1281	1291	1342	1311	1457	1221	1313	1348	1273	1290	1337	1455	1556	1279	1281	1339	1496	1429	1628	1351	1315	1281	1439	1141	1295
Rdx	1618	1468	1439	1597	1568	1259	1420	1140	1365	1280	1247	1337	1358	1067	1074	1246	1363	1160	1208	1128	1132	1271	1400	1143	1012	1283	1100	1303	1334	1169	1065	1123	479	1060	1199
Usp19	1010	1016	1131	1171	1078	1259	1171	1058	1085	1096	1221	1273	1260	1199	1274	1196	1291	1146	1173	1298	1210	1275	1347	1243	1050	1146	1332	1305	1280	1206	1252	1228	788	1021	1264
Zcchc14	1091	1070	1213	1345	1253	1258	1191	1084	1196	1216	1196	1352	1296	1134	990	1168	1255	1183	1106	1380	1321	1322	1403	1211	1144	1151	1116	1453	1383	1339	1158	1236	573	1209	1277
Syde1	857	938	1098	969	1024	1258	997	975	1112	981	989	1096	1164	1194	1089	1038	1128	1029	1053	1036	935	1054	1119	1066	1009	889	1312	1165	1193	938	1109	979	954	955	1019
Nrbp1	1133	1063	1177	1192	1203	1257	1106	1138	1286	1205	1277	1281	1290	1311	1392	1132	1218	1045	1132	1236	1206	1328	1209	1206	1132	1165	1375	1249	1282	1082	1162	1132	1132	1012	1128
Zfyve26	1378	1256	1177	1535	1554	1257	1328	1000	1047	1194	1362	1267	1094	885	869	1334	1378	1007	999	1300	1283	1132	1569	1172	1233	1108	899	1454	1516	1469	954	1099	335	1295	1362
Ramp2	1153	1043	1329	1170	1178	1257	946	886	1066	879	874	937	1139	961	1041	1030	939	813	938	870	825	835	899	856	831	909	1314	972	830	722	1077	884	1230	917	847
Ptpn13	1538	1581	1197	1546	1623	1256	1384	1094	1267	1460	1165	1315	1734	1033	964	1326	1235	1200	1057	1273	1536	1362	1466	1248	1213	1078	1111	1247	1566	1377	1111	1277	807	1286	1199
Stag2	1501	1449	1393	1535	1351	1256	1316	1306	1607	1356	1296	1522	1543	1283	1390	1316	1552	1240	1312	1468	1314	1345	1438	1417	1332	1358	1541	1437	1580	1383	1307	1377	1084	1284	1392
Rabgap1	1349	1196	1186	1348	1324	1256	1190	1235	1262	1246	1145	1340	1337	1146	1127	1283	1231	1118	1204	1255	1150	1335	1313	1164	1223	1156	1334	1314	1402	1249	1173	1170	915	1140	1246
Sun1	1398	1291	1333	1419	1455	1256	1248	1087	1239	1293	1215	1329	1362	1248	1110	1247	1385	1013	1167	1246	1048	1161	1351	1209	1230	1194	1275	1362	1384	1207	1166	1212	930	1172	1163
ENSMAUG00000014455	589	730	804	788	686	1255	890	887	920	761	908	1124	860	1066	1061	841	994	727	912	1166	865	1195	1075	963	784	1002	1100	1045	1029	903	962	1054	644	822	1077
Hsbp1	1128	1066	1212	1082	990	1255	1033	1028	1179	1019	1035	1185	1133	1146	1344	1143	1176	927	1167	1193	1174	1093	1131	1163	1077	1275	1556	1210	1139	1046	1157	1152	1670	974	1197
Glul	898	836	966	993	896	1252	1065	1110	898	1002	909	1117	1935	1050	1224	1156	1186	936	971	1145	1182	1140	998	982	989	1042	1144	1028	1075	1011	1166	1086	605	1024	1135
ENSMAUG00000012588	1140	1115	1129	1133	1240	1251	1130	1179	1338	1330	1168	1190	1311	1298	941	1057	1329	1154	1120	1404	944	1155	1413	1175	1251	1100	1233	1485	1390	1321	1280	1263	815	999	1246
Kpna4	1214	1147	1262	1332	1274	1250	1298	1280	1431	1268	1265	1314	1368	1358	1484	1344	1327	1314	1186	1350	1441	1531	1447	1265	1238	1314	1462	1453	1331	1320	1229	1337	1254	1175	1303
Atp13a1	804	919	948	1057	1067	1250	1016	979	1073	1055	1244	1183	1216	1138	1382	1106	1180	995	1029	1208	1155	1273	1213	1101	995	1130	1225	1239	1209	1271	1066	1113	728	995	1164
Il17ra	1046	936	1038	1018	1117	1248	1109	1062	1151	1071	1367	1365	1442	1100	1310	1367	1263	1134	1138	1245	1395	1661	1436	1327	1140	1384	1272	1572	1392	1443	1177	1250	503	1195	1472
ENSMAUG00000003661	903	943	1122	1213	1070	1247	1122	1184	1070	1070	1169	1150	1550	1255	1439	1190	1194	1223	1102	1097	1506	1564	1126	1057	1049	1101	1283	1224	1151	1085	1128	1116	1346	913	909
Atp5pb	1109	1149	1345	1236	1065	1247	1152	1407	1278	1065	1147	1257	1279	1397	1863	1268	1215	1217	1291	1423	1397	1510	1273	1282	1252	1309	1650	1362	1250	1211	1239	1294	2235	1121	1333
Crispld2	1018	1409	1275	1369	1330	1247	1468	1076	1234	1294	973	1045	1786	1336	1241	1073	1344	1027	1244	1308	1005	1115	1315	1100	1150	945	1239	1265	1310	1176	1145	1025	911	1041	1097
ENSMAUG00000010804	1285	1211	1443	1473	1577	1246	1409	1217	1174	1214	1348	1298	1217	1119	1023	1158	1403	1150	1040	1328	1205	1180	1315	1263	1061	1176	950	1429	1329	1271	1105	1019	515	1223	1179
Kitl	1407	1309	1520	1438	1295	1246	1268	1466	1447	1286	1322	1673	1090	1538	1300	1422	1619	1135	1303	1545	1129	1252	1459	1107	1288	1284	1597	1466	1306	1243	1238	1410	1041	1232	1511
ENSMAUG00000018737	1143	1014	1184	1218	1121	1246	1137	1148	1160	1088	1125	1324	1240	1176	1247	1247	1171	1113	1186	1212	1266	1260	1339	1079	1014	1113	1212	1358	1315	1243	1115	1178	828	1026	1206
Ric8a	1034	975	1123	1095	1128	1246	1098	1072	1185	1096	1132	1186	1382	1195	1114	1153	1271	1035	1146	1237	1139	1294	1216	1230	1120	1096	1357	1294	1282	1157	1267	1117	865	1101	1144
Zfp36	518	502	633	679	629	1246	764	911	949	888	1232	1062	1194	1028	1539	1356	1044	1127	787	1179	1117	1370	901	964	855	863	1179	1041	991	1034	1066	1046	1201	743	1097
M6pr	996	975	996	963	959	1245	1070	1163	1213	1068	1515	1329	1292	1293	2023	1423	1199	1261	1249	1381	1674	1562	1371	1388	1233	1410	1562	1452	1266	1322	1194	1216	1466	1119	1311
ENSMAUG00000013739	1149	1262	1092	1231	1246	1244	1138	1116	1044	1121	1135	1158	1467	1151	1197	1133	1298	1181	1097	1008	1100	1063	1156	1095	1056	1065	1310	1259	1191	1228	1242	1110	965	968	1101
Gng11	1082	971	1266	990	1057	1243	1014	877	1116	954	937	1061	1037	1018	1119	935	1044	860	1037	1119	799	883	1069	1006	980	1013	1276	1145	1150	739	1020	1047	1867	934	1008
ENSMAUG00000015724	982	928	1181	998	1083	1241	1077	1105	1190	1146	1200	1168	1151	1285	1247	1037	1208	952	1086	1057	1016	1154	1188	1013	948	1080	1294	1196	1238	1128	981	1028	1120	971	999
Rpl36al	841	847	1125	957	920	1241	950	1031	1118	978	1109	1186	1337	1189	1622	1202	1063	1115	1114	1323	1277	1348	1118	1141	1132	1116	1610	1255	1096	975	1250	1193	2411	960	1166
Mfn1	1323	1135	1185	1440	1306	1240	1218	1146	1286	1237	1282	1314	1489	1291	1319	1392	1431	1251	1127	1313	1253	1323	1551	1365	1299	1259	1325	1554	1605	1509	1259	1252	946	1220	1321
Tnfrsf21	859	971	973	1114	949	1240	928	1061	1050	918	995	1194	1212	998	1279	1044	999	1031	1033	1255	1559	1321	1184	986	913	973	1192	1258	1075	1098	1060	1130	937	1000	994
Saa3	183	231	356	230	150	1238	786	773	952	772	1816	898	1198	1189	2550	1633	1058	1477	536	711	1461	2453	669	999	691	1129	892	908	1286	1100	760	764	2057	704	1119
Prdx1	1073	1042	1209	1111	1021	1238	1031	1093	1194	1006	1071	1132	1236	1254	1523	1114	1114	1104	1197	1131	1426	1417	1209	1181	1066	1207	1501	1363	1162	1056	1236	1207	1834	1020	1283
Npr1	1168	1188	1480	1339	1361	1238	1071	1075	1160	1093	1012	1162	978	1243	1067	1050	1113	918	1096	990	848	821	1009	1003	968	985	1206	1086	1106	866	1096	868	886	880	949
Otud5	1095	1029	1172	1156	1062	1238	1080	1100	1213	1090	1237	1303	1297	1153	1346	1269	1253	1116	1120	1249	1117	1290	1360	1230	1157	1202	1265	1345	1217	1217	1135	1229	1006	1172	1316
Pam	1173	1218	1596	1576	1205	1237	1332	1668	1300	1109	1116	1202	1357	1176	1582	1271	1261	1124	1327	1406	1457	1402	1343	1044	1089	1021	1279	1254	1258	1133	1124	1212	871	1086	1210
Itgav	1356	1410	1233	1451	1481	1237	1210	1204	1276	1243	1295	1302	1409	1286	1240	1474	1298	1150	1338	1475	1636	1583	1429	1175	1308	1151	1412	1429	1469	1450	1141	1375	941	1219	1276
ENSMAUG00000012286	1446	1168	1217	1385	1327	1236	1224	1169	1282	1247	1384	1254	1305	1131	1187	1270	1358	1167	1118	1270	1168	1341	1460	1252	1211	1181	1228	1434	1423	1407	1116	1295	844	1219	1372
Gsap	1459	1117	1229	1389	1511	1235	1186	1182	1155	1203	1406	1474	1562	1275	1189	1613	1570	1097	1201	1507	1284	1537	1469	1391	1518	1354	1261	1516	1531	1391	1319	1383	816	1500	1476
Wapl	1512	1322	1422	1518	1427	1235	1298	1320	1477	1421	1317	1544	1574	1360	1385	1419	1572	1226	1368	1564	1481	1433	1702	1504	1348	1404	1483	1591	1568	1453	1397	1364	1105	1360	1470
Dcaf7	1099	1051	1045	1205	1174	1235	1106	1109	1088	1066	1146	1297	1199	1070	1075	1172	1270	985	1022	1254	1080	1235	1293	1061	1087	1114	1042	1309	1218	1105	1086	1102	396	1021	1221
Lbr	1026	1034	1041	1089	978	1235	1098	1206	1294	1183	1363	1344	1362	1273	1475	1315	1440	1183	1203	1275	1348	1546	1342	1303	1159	1343	1359	1445	1309	1197	1206	1252	1191	1031	1292
ENSMAUG00000008142	1467	1190	1162	1349	1295	1234	1358	1230	1247	1359	1309	1380	1333	1132	1056	1297	1354	1176	1147	1287	1147	1334	1357	1269	1203	1217	1202	1379	1466	1287	1201	1202	591	1194	1301
Luc7l2	1453	1391	1536	1564	1400	1234	1345	1392	1371	1328	1340	1638	1618	1329	1555	1474	1500	1350	1413	1400	1341	1461	1518	1362	1357	1340	1490	1589	1380	1373	1380	1383	1182	1319	1420
Atp2c1	1295	1314	1328	1447	1316	1234	1288	1241	1432	1301	1340	1379	1549	1323	1449	1360	1413	1194	1347	1458	1260	1469	1451	1241	1331	1345	1551	1545	1500	1356	1309	1426	1184	1338	1364
Copb2	1271	1144	1257	1279	1106	1233	1212	1306	1298	1144	1344	1330	1343	1263	1627	1282	1278	1186	1249	1312	1641	1521	1398	1278	1180	1220	1386	1317	1349	1266	1157	1279	1029	1105	1338
Lamp2	942	885	849	880	845	1233	1033	1229	1249	1115	1391	1334	1351	1254	1645	1451	1276	1287	1221	1469	1760	1763	1643	1356	1330	1414	1550	1590	1591	1504	1333	1405	1036	1257	1532
Sav1	1145	1179	1132	1238	1236	1233	1138	1150	1215	1251	1069	1111	1586	1040	1047	1059	1277	1021	1066	1235	1094	1215	1149	1112	1044	1004	1256	1213	1262	1013	1198	1311	965	1259	1186
Atp6v0e	1126	1033	1229	1122	1091	1232	1102	1059	1084	1116	1080	1217	1190	1278	1463	1183	1226	1072	1146	1350	1192	1306	1224	1258	1184	1194	1673	1348	1267	1068	1262	1267	2103	924	1117
Atp6ap2	1436	1305	1441	1481	1321	1232	1286	1318	1482	1339	1309	1548	1509	1292	1533	1394	1423	1344	1491	1712	1549	1602	1644	1536	1489	1466	1939	1587	1594	1528	1505	1617	1865	1392	1454
Slc25a4	1193	1056	1392	1209	1102	1231	1051	1254	1091	919	904	1040	1462	1096	1422	1161	1090	1010	1076	1192	1146	1206	1070	1068	1035	971	1550	1141	1137	1005	1106	1198	2054	902	1005
ENSMAUG00000020680	1559	2195	2327	2833	2518	1231	1275	1034	669	1294	779	1122	826	872	1214	1514	1014	394	1019	1348	466	249	1011	1142	1741	1533	4003	1792	1122	679	2672	2142	1973	1449	2551
Zc3h4	855	969	1161	1191	1045	1230	1089	1193	969	913	1041	1215	1214	1017	1175	1130	1149	1045	1020	1210	1068	1151	1226	1014	898	987	1134	1159	1226	1177	1054	1032	626	946	1124
Atp5d	921	836	1099	984	895	1228	899	920	969	867	851	1063	1020	1205	1346	865	958	776	918	1050	939	1040	943	915	905	858	1296	1039	873	921	969	956	1784	770	951
Myzap	1655	1275	1552	1516	1554	1228	1281	1195	1363	1144	1188	1259	1298	1084	993	1231	1320	996	1124	1347	904	830	1121	1128	991	1239	1499	1293	1203	1095	1248	1199	770	1023	1194
Bnip2	1399	1343	1283	1489	1438	1227	1293	1366	1205	1301	1282	1539	1277	1171	1296	1345	1435	1228	1173	1325	1480	1449	1467	1226	1283	1143	1217	1296	1257	1196	1142	1241	618	1192	1295
Ppp2ca	1196	1260	1347	1296	1216	1227	1264	1348	1452	1343	1293	1336	1415	1439	1719	1269	1335	1275	1359	1395	1403	1546	1477	1442	1338	1297	1713	1434	1454	1347	1367	1384	1715	1284	1390
Arhgef40	863	1059	1151	1141	1094	1227	978	1033	991	1060	981	1121	1247	1216	1035	962	1108	921	938	986	853	916	1077	926	803	925	1154	1008	1103	938	1065	944	724	870	990
Ctbp1	941	917	1039	1004	1110	1227	1062	1044	1116	1107	1104	1194	1094	1179	1269	1030	1054	950	1029	1061	1003	1171	1068	1081	935	1004	1241	1195	1170	1083	1057	1058	913	914	1095
Mideas	917	982	1050	1073	1114	1227	1072	1076	1010	1093	1058	1127	1255	1049	1095	1025	1252	997	973	1124	915	1214	1243	1060	969	1080	1085	1244	1226	1167	1039	1067	588	1205	1147
Rara	841	911	1108	983	998	1226	1047	960	997	1006	1043	1131	1076	1108	1086	1103	1139	1045	1141	1151	967	1203	1039	1017	1016	1052	1267	1099	1066	1076	1063	1009	782	964	1127
Mbd3	881	794	1076	918	900	1226	940	942	992	965	919	1036	985	1090	1171	915	989	869	913	980	962	988	881	982	885	868	1146	982	1007	888	884	967	1453	763	922
Gls	1416	1325	1380	1474	1352	1225	1433	1458	1442	1405	1610	1623	1489	1450	1511	1629	1576	1431	1444	1621	1598	1623	1881	1664	1426	1442	1681	1849	1769	1660	1474	1636	1161	1476	1606
ENSMAUG00000012480	1105	1033	1095	1282	1178	1223	1139	1124	1078	1159	1204	1227	1326	1254	1096	1198	1216	1151	1099	1291	1129	1300	1319	1062	1100	1056	1118	1315	1375	1179	1189	1143	574	1131	1181
ENSMAUG00000014235	1066	1039	1164	1147	1069	1223	1101	1167	1185	1126	1036	1244	1259	1187	1303	1127	1257	1037	1174	1240	1199	1144	1174	1093	1046	1090	1414	1186	1128	1061	1149	1086	1470	984	1112
Adam10	1519	1429	1458	1489	1462	1223	1470	1490	1444	1411	1315	1531	1484	1336	1419	1363	1476	1230	1345	1489	1456	1473	1540	1384	1323	1325	1503	1468	1413	1296	1327	1320	1059	1293	1441
Limd1	1015	903	1081	1085	1038	1222	989	966	1032	1037	1156	1336	1341	1129	1164	1284	1134	1134	1120	1330	1160	1303	1217	1162	991	1208	1205	1236	1147	1190	1099	1116	788	1201	1260
Vrk3	1037	945	1095	1191	1171	1222	1184	1059	1146	1155	1095	1270	1298	1194	1206	1214	1274	1109	1056	1200	1067	1231	1108	1151	1096	1130	1290	1266	1263	1146	1067	1109	996	1175	1260
Prkd3	1336	1269	1195	1298	1262	1221	1275	1251	1333	1441	1440	1449	1425	1310	1217	1343	1487	1216	1317	1514	1236	1428	1577	1330	1295	1272	1397	1491	1640	1368	1358	1267	899	1233	1441
Tmed9	915	886	1119	1063	957	1220	1007	982	1126	1046	1008	1146	1103	1255	1453	1097	1050	1021	1041	1100	1211	1242	1104	1055	1000	1024	1410	1147	1040	1030	1081	1028	1565	872	1025
Kdm5c	926	944	1105	1133	1136	1220	1188	1081	1122	1175	1362	1295	1297	1284	1356	1316	1340	1192	1237	1303	1333	955	1396	821	1140	1256	1331	1388	1359	1285	1160	1286	666	1197	1326
Gmfg	701	617	902	724	677	1218	851	915	995	845	993	1021	1077	1086	1412	1135	1087	1003	944	1270	1048	1197	971	1042	971	1212	1508	1204	1051	999	1129	1139	1821	1002	1234
Magi3	1578	1359	1237	1472	1540	1216	1224	1196	1201	1205	1279	1293	1240	1036	878	1257	1351	1136	1071	1357	1244	1120	1590	1078	1098	1260	1096	1454	1537	1458	1153	1250	547	1293	1348
Ubp1	1212	1232	1349	1358	1297	1216	1179	1226	1260	1209	1147	1419	1318	1263	1223	1308	1420	1134	1066	1352	1130	1357	1354	1315	1147	1238	1272	1399	1380	1240	1198	1157	783	1182	1267
Ednrb	1109	978	958	1018	1064	1216	997	1109	919	909	900	1257	1328	878	672	973	1143	699	950	927	696	782	1018	920	861	866	836	924	985	724	1012	1146	194	1164	988
Limd2	817	836	982	853	902	1216	940	813	956	922	962	1034	1339	1021	1202	1019	1145	775	824	1011	829	968	844	975	876	1006	1260	984	960	782	1016	1009	1400	796	1014
Rnf44	937	1004	1040	1149	1082	1215	1064	1056	1075	1141	1093	1277	1290	1248	1181	1149	1207	1093	1048	1195	990	1190	1181	1153	1039	1139	1229	1268	1310	1151	1138	1161	780	1022	1117
Arl8b	1437	1461	1458	1437	1295	1215	1309	1434	1459	1432	1379	1573	1544	1354	1686	1473	1479	1410	1480	1519	1731	1633	1603	1452	1415	1484	1728	1592	1584	1522	1433	1518	1531	1370	1519
Trim25	732	632	684	783	780	1214	1132	1145	996	1018	1199	1299	1504	976	1267	1301	1211	1607	1407	1835	1613	1877	1890	1446	1394	1344	1352	1771	1534	1702	1532	1604	452	1565	1664
Plin2	1049	893	1041	953	1207	1214	1056	1167	1093	939	1229	1403	1657	1027	1653	1558	1285	1652	1191	1565	2179	1933	1279	1120	1228	888	1604	1256	1123	1175	1298	1277	1659	1101	1193
Ptpra	1382	1271	1317	1347	1381	1214	1216	1274	1250	1250	1249	1342	1283	1271	1246	1262	1337	1154	1222	1426	1191	1311	1390	1350	1256	1185	1409	1335	1309	1270	1270	1296	935	1132	1388
Ap2a1	970	1062	1175	1217	1157	1213	1158	1067	1108	1101	1112	1211	1250	1279	1261	1103	1239	1060	1115	1218	1200	1278	1238	1227	1034	1128	1247	1243	1244	1194	1137	1127	965	964	1097
ENSMAUG00000011950	1326	1373	1324	1374	1330	1213	1183	1268	1283	1203	1305	1422	1329	1218	1386	1352	1372	1262	1401	1407	1600	1562	1445	1354	1247	1310	1448	1502	1442	1294	1316	1327	829	1226	1340
ENSMAUG00000016926	1373	1249	1089	1429	1490	1213	1229	1037	1043	1345	1208	1154	1506	929	827	1217	1320	1083	934	1111	1078	1216	1119	980	995	929	842	1197	1287	1190	912	1013	438	1224	1115
Myl9	987	1012	1673	1626	1071	1211	1208	1395	1151	928	1031	1006	1226	1249	1549	1002	1077	1244	1055	1196	919	1446	1010	947	877	834	1392	1095	1022	938	1158	1169	2518	819	885
Mdh1	1190	1181	1494	1296	1164	1210	1153	1526	1202	1105	1063	1151	1215	1434	2071	1126	1136	993	1141	1284	1263	1187	1267	1109	1136	1104	1544	1171	1271	1118	1169	1210	1832	969	1144
ENSMAUG00000019756	1140	1200	1319	1205	1200	1210	1055	1252	1177	1130	1060	1238	1233	1260	1423	1167	1124	957	1120	1190	1218	1282	1221	1141	974	1107	1403	1218	1233	1078	1175	1164	1518	978	1152
Morc3	886	790	799	899	843	1209	1016	1074	1101	1077	1353	1307	1162	1140	1261	1362	1221	1340	1284	1514	1450	1511	1569	1417	1358	1363	1401	1564	1484	1521	1316	1402	591	1282	1559
ENSMAUG00000014877	984	954	1067	1038	1009	1209	880	883	1039	979	978	1031	1304	1127	1201	966	1063	876	1001	1032	931	1020	1013	948	916	947	1225	1030	1037	953	957	1050	1334	830	1053
Adam17	1029	978	1087	1147	1042	1209	1103	1173	1263	1100	1337	1351	1080	1248	1447	1213	1225	1120	1110	1305	1362	1396	1548	1241	1120	1244	1267	1302	1363	1235	1132	1234	817	1060	1298
Zcchc7	1726	1219	1347	1597	1476	1209	1388	1227	1310	1202	1500	1493	1602	1259	1129	1525	1598	1292	1196	1466	1379	1429	1795	1469	1465	1402	1381	1826	1666	1578	1276	1518	736	1667	1704
Ipo8	1488	1324	1286	1485	1381	1208	1259	1279	1239	1318	1253	1423	1485	1275	1204	1341	1418	1092	1108	1298	1194	1207	1471	1294	1187	1193	1221	1326	1437	1271	1194	1217	769	1227	1286
Nxf1	1063	1087	1125	1183	1178	1208	1128	1103	1261	1179	1206	1273	1343	1257	1240	1127	1240	1021	1067	1174	993	1182	1130	1153	1093	1148	1310	1150	1316	1121	1145	1112	926	1139	1181
ENSMAUG00000013880	890	964	1057	1191	1173	1207	1035	950	942	971	1093	1135	1061	1063	854	998	1104	944	970	1050	889	949	1172	993	898	917	926	1155	1187	1108	1034	972	401	961	1025
Prss23	1021	878	1070	979	951	1205	924	1326	1088	968	891	1145	1110	1081	1323	1136	1057	1050	1282	1240	911	959	1061	940	1079	721	1389	1067	863	887	1460	1060	1309	918	930
Akt2	852	912	1098	1065	929	1205	1038	1158	1110	958	1080	1098	1226	1278	1515	975	1044	978	1047	1094	1206	1216	1063	1054	1004	957	1168	1166	1118	1049	982	1003	1152	904	1161
Sppl2a	1035	964	927	1114	1008	1204	1139	1263	1276	1220	1262	1448	1397	1283	1592	1424	1377	1461	1416	1705	1509	1804	1571	1508	1456	1292	1588	1554	1553	1457	1681	1513	1022	1271	1458
Dhx15	1235	1218	1317	1300	1286	1201	1162	1355	1444	1222	1467	1438	1566	1421	1766	1479	1453	1296	1258	1456	1627	1679	1566	1428	1363	1294	1465	1559	1469	1348	1271	1380	1075	1233	1429
ENSMAUG00000016543	878	957	1080	1071	1102	1201	959	960	1003	1038	1067	1143	1016	1069	1050	949	1037	912	977	930	867	1144	1082	906	804	961	948	998	1077	987	926	927	323	775	932
Maf1	969	930	1020	993	1001	1200	957	922	1137	999	911	1086	1287	1160	1149	1003	1082	865	908	1069	828	1004	968	1045	944	972	1259	1079	1085	909	1054	1059	1414	974	962
ENSMAUG00000018632	823	845	1006	998	960	1200	1077	1036	1015	1043	1282	1330	997	1100	1198	1209	1241	1066	1058	1061	1492	1472	1280	1072	965	1291	1083	1290	1259	1271	1073	967	362	989	1365
Adcy7	1099	1076	1022	1245	1152	1198	1176	1081	1108	1115	1242	1306	1235	1098	1266	1249	1249	1048	1096	1236	1248	1441	1519	1264	1209	1180	1252	1356	1219	1242	959	1121	596	1088	1325
Srrt	891	934	1057	964	1031	1198	1058	1057	1103	1132	1099	1116	1023	1117	1333	1040	1116	932	960	967	1106	1213	1001	988	891	1026	1145	1048	1154	1050	942	996	904	860	1077
Sf3a1	961	942	1076	1150	1062	1198	1082	1015	1042	1159	1081	1210	1248	1068	1090	1097	1169	1067	1040	1066	1032	1142	1142	1101	988	1067	1079	1155	1222	1059	1091	1134	455	971	1040
Mast3	865	900	1001	1162	1058	1197	1024	1023	986	1090	973	1114	1194	1132	1101	1035	1173	871	899	951	903	995	1035	982	861	955	1019	1032	1154	1011	957	851	603	833	927
Arf4	1119	1225	1313	1188	1234	1197	1171	1252	1369	1211	1280	1420	1293	1378	1712	1302	1259	1162	1304	1428	1584	1504	1374	1248	1131	1262	1638	1496	1373	1370	1287	1324	1870	1145	1304
Calm1	1151	1056	1204	1171	1074	1197	1128	1094	1298	1015	1134	1265	1246	1158	1482	1198	1231	1152	1176	1205	1401	1387	1244	1188	1037	1160	1381	1245	1146	1108	1080	1182	827	1036	1154
Hk1	1182	1081	1212	1235	1175	1196	1165	1085	1244	1109	1195	1370	1426	1246	1457	1353	1272	1023	1158	1119	1456	1364	1305	1230	1079	1105	1378	1275	1300	1182	1042	1123	892	968	1171
Tram1	1209	1328	1342	1417	1300	1196	1255	1304	1463	1257	1290	1412	1515	1431	1633	1486	1357	1323	1389	1448	1564	1595	1551	1409	1389	1426	1783	1499	1516	1441	1541	1512	1612	1262	1389
Srsf2	886	912	1069	973	1004	1196	1006	990	1060	925	1145	1191	1016	1205	1312	1049	1105	1035	1037	1104	1100	1200	1143	1051	957	991	1251	1173	1129	1081	1002	1039	873	920	1072
Kras	1535	1410	1559	1550	1471	1194	1289	1448	1321	1491	1341	1619	1503	1296	1499	1422	1437	1275	1454	1436	1511	1545	1583	1528	1575	1322	1532	1510	1320	1435	1436	1439	1240	1405	1388
Dhx9	1165	1120	1229	1281	1249	1194	1194	1293	1231	1191	1292	1590	1225	1262	1403	1343	1407	1325	1202	1270	1609	1547	1409	1199	1209	1192	1184	1338	1366	1314	1183	1232	525	1110	1374
Nrp2	1042	1099	1087	1182	1212	1194	1029	1111	1057	1268	1072	1213	1225	1109	1067	1204	1226	1137	1102	1137	1147	1161	1184	1048	1106	1007	1016	1103	1294	1044	1266	1017	704	1060	1124
Lgals1	1021	849	1197	988	960	1194	959	1079	1061	741	1125	1109	930	1221	1828	1142	1015	1053	1199	1259	1612	1288	1283	1045	1051	1023	1584	1144	989	1198	942	1120	1898	898	1151
Irf8	599	567	538	561	534	1193	1008	1040	1005	874	1753	1192	1163	1269	2268	1304	1140	971	800	1101	1363	1388	1213	1025	880	1114	1150	1310	1024	1021	735	933	796	867	1118
Scd2	1489	1713	1659	2003	1858	1193	1740	1384	1575	1664	1694	1436	1079	1836	1181	890	1442	853	1779	1250	881	989	1521	1040	992	1556	857	1330	2037	1297	989	1056	470	862	917
Camsap2	1560	1273	1237	1498	1480	1192	1281	1249	1357	1231	1281	1416	1368	1175	1095	1226	1385	1131	1159	1220	1201	1286	1406	1253	1236	1298	1204	1368	1423	1280	1165	1127	718	1179	1254
Pdlim1	1082	1068	1314	1228	1036	1192	1136	1182	1266	1070	1224	1330	1399	1244	1564	1326	1214	1237	1388	1440	1533	1524	1501	1151	1238	1261	1685	1344	1282	1160	1227	1310	1503	1177	1277
Jam2	1785	1610	1297	1594	1447	1191	1426	1262	1507	1507	1281	1503	1517	1215	1123	1367	1467	1141	1321	1062	1071	1241	1329	1143	1240	1168	1145	1137	1341	1028	1055	1044	644	1345	1137
Derl1	1171	1033	1163	1187	1053	1191	1072	1097	1191	1095	1138	1286	1217	1206	1306	1168	1170	1089	1150	1310	1318	1277	1282	1199	1203	1152	1521	1284	1259	1169	1093	1162	1411	1101	1205
Zeb1	1424	1175	1261	1305	1272	1190	1184	1229	1139	1308	1037	1382	1313	1211	1125	1264	1287	1155	1125	1227	1129	1248	1226	1154	1142	936	1179	1135	1115	1111	1200	1147	720	1114	1200
Macroh2a1	1148	1073	1210	1261	1171	1190	1078	1106	1144	1052	1224	1285	1344	1246	1436	1252	1225	1145	1110	1251	1439	1323	1342	1178	1229	1159	1310	1310	1282	1338	1024	1203	1239	1089	1362
Atp8a1	1885	1517	1546	1725	1796	1190	1442	1280	1439	1384	1428	1542	1357	1274	1123	1267	1583	1086	1301	1627	1266	1361	1736	1400	1466	1386	1253	1611	1624	1462	1139	1400	836	1370	1372
Tpm2	1038	1099	1516	1409	1159	1189	1185	1229	1137	958	964	1093	1156	1133	1361	1133	1073	1211	1123	1110	931	1160	945	992	963	910	1291	936	936	855	1119	1023	2657	875	905
Lmo2	745	772	807	833	731	1188	1076	1092	1205	1063	1325	1235	1066	1449	1493	1245	1118	1348	1386	1687	1187	1556	1619	1525	1476	1547	1787	1570	1516	1500	1507	1501	1213	1097	1432
Eprs	1039	1069	1177	1236	1116	1187	1070	1239	1236	1178	1205	1318	1287	1236	1350	1257	1238	1222	1131	1265	1523	1584	1431	1188	1122	1099	1327	1237	1303	1224	1122	1175	993	1049	1228
ENSMAUG00000010948	69	53	78	73	74	1186	811	818	853	730	1861	1237	1084	1048	2574	1330	878	2080	2346	2548	2495	2735	2318	2421	2159	2418	2885	2628	2302	2482	2318	2475	2306	1526	2013
Copb1	1160	1126	1174	1193	1088	1186	1118	1213	1192	1202	1222	1298	1320	1140	1504	1182	1342	1157	1192	1321	1405	1453	1398	1219	1164	1101	1473	1358	1349	1256	1198	1301	1304	1081	1288
Ubn1	1073	1125	1178	1208	1215	1186	1204	1230	1265	1199	1317	1296	1430	1204	1301	1206	1276	1155	1138	1248	1291	1348	1358	1196	1077	1212	1266	1332	1430	1202	1184	1274	860	1096	1317
Cd2ap	1385	1380	1315	1488	1354	1184	1244	1376	1442	1388	1265	1379	1547	1335	1424	1262	1378	1304	1329	1412	1410	1513	1476	1377	1354	1259	1372	1437	1441	1377	1281	1388	1124	1245	1283
Cald1	1278	1128	1374	1466	1202	1183	1113	1265	1026	1086	1109	1183	1083	1020	1048	1113	1200	1094	1057	1087	1208	1318	1269	950	1080	881	1070	1161	1152	993	994	1042	935	962	1028
ENSMAUG00000000909	1341	1152	1045	1317	1340	1182	1171	1164	1099	1191	1340	1284	1323	1111	1075	1268	1282	1194	1032	1260	1276	1386	1446	1189	1224	1157	1086	1450	1475	1381	1018	1098	689	1220	1271
Hadhb	1231	1423	1641	1367	1221	1182	1209	2017	1264	1109	946	1152	2023	1634	2473	1326	1199	1134	1178	1373	1175	1274	1273	1269	1498	1082	1697	1235	1334	1202	1347	1317	1630	1401	1271
Foxo3	984	1109	1091	1158	1094	1182	1164	1103	985	1010	1092	1257	1950	1091	1032	1167	1254	1099	1068	1356	1296	1309	1381	1139	1001	1124	1233	1375	1345	1306	1208	1518	947	1231	1345
Pacsin2	1245	1144	1281	1237	1191	1182	1184	1115	1220	1253	1125	1233	1405	1274	1215	1155	1325	984	1175	1249	1218	1271	1301	1184	1152	1084	1342	1259	1288	1213	1149	1131	918	1148	1209
Efemp1	1410	1305	1424	1582	1267	1182	1310	1250	1268	1241	985	1393	1703	1363	1523	1292	1344	1255	1458	1489	1198	1189	1387	1385	1390	1152	1548	1319	1386	1243	1542	1376	1532	1188	1398
Cct4	1057	1068	1170	1087	1035	1181	1117	1264	1270	1134	1245	1355	1275	1411	1745	1313	1220	1362	1294	1400	1635	1677	1283	1250	1239	1168	1581	1309	1200	1239	1262	1342	1669	1051	1287
Kif5b	1192	1156	1278	1313	1256	1181	1160	1097	1154	1129	1277	1338	1086	1098	1293	1249	1185	1120	1177	1313	1436	1350	1417	1184	1152	1116	1208	1306	1337	1240	1111	1158	710	1034	1141
Tnrc6c	1035	1029	1159	1302	1269	1181	1175	1133	1052	1059	1209	1163	1160	1033	1042	1147	1258	990	1096	1178	1073	1181	1296	1105	1028	1016	1113	1333	1305	1226	1015	1095	800	1059	1141
Erap1	987	857	945	974	973	1178	1215	1392	1242	1150	1403	1398	1265	1312	1581	1485	1337	1342	1400	1543	1495	1659	1713	1357	1347	1379	1459	1641	1523	1542	1409	1458	729	1126	1487
Stat2	298	290	287	327	322	1177	856	943	897	811	1239	1142	1051	1110	1627	1371	986	1941	1484	1829	1919	2135	1759	1666	1489	1238	1486	1502	1490	1779	1624	1526	410	1241	1459
Ldlrap1	978	1048	1139	1017	1134	1177	986	948	1008	1091	990	1116	912	1074	912	959	1013	857	906	887	797	895	1024	889	920	852	1064	1118	1013	817	908	916	729	915	1009
Clk1	1429	1343	1440	1393	1327	1175	1197	1380	1439	1332	1373	1489	1500	1316	1364	1287	1228	1264	1324	1578	1186	1453	1387	1434	1356	1288	1583	1453	1400	1280	1387	1363	1423	1408	1499
Trrap	1162	945	952	1330	1251	1175	1178	922	1016	1006	1255	1090	1103	1024	931	1197	1160	989	860	1055	1219	1083	1307	1095	1078	1003	914	1292	1295	1189	857	963	618	962	1254
Lima1	978	891	867	1069	1032	1174	912	1019	830	945	980	1072	1194	855	914	956	1150	853	899	990	997	1506	1132	953	957	764	864	1035	1327	949	1088	901	298	1014	936
Zc3h7a	1422	1322	1246	1360	1300	1173	1169	1235	1374	1248	1329	1444	1418	1308	1419	1265	1360	1225	1230	1363	1355	1418	1476	1392	1216	1279	1459	1491	1421	1347	1203	1336	1107	1162	1469
Dock4	1080	999	961	1323	1179	1172	1076	1000	1084	1076	1204	1257	1274	1092	882	1271	1300	1112	906	1201	1270	1154	1362	1032	1004	996	1036	1461	1314	1344	995	1069	544	1226	1287
Dot1l	778	982	1035	1107	1011	1172	1082	1031	936	1070	1190	1154	1021	1180	1126	1000	1139	949	949	1153	1058	1220	1292	1084	999	925	1000	1246	1193	1191	971	952	508	947	1135
Pdlim7	937	1111	1209	1217	1116	1171	1093	1114	1091	1096	1071	1162	1213	1196	1258	1181	1162	1096	1059	1205	1068	1421	1237	1126	1005	1057	1295	1190	1258	1119	1075	1082	1298	1029	909
ENSMAUG00000004564	1138	1100	1191	1328	1167	1170	1059	911	1087	1109	1105	1162	1252	1043	902	1083	1213	853	863	984	931	1064	1131	1039	1020	908	994	1095	1068	967	919	931	896	1015	1044
Cyb561	1009	949	1116	1077	1107	1169	992	894	998	975	903	1071	1202	982	953	948	1086	928	895	988	796	979	998	1014	854	922	1059	1008	992	870	959	963	827	963	904
ENSMAUG00000011095	1484	1323	1325	1504	1488	1168	1307	1311	1423	1392	1285	1371	1487	1360	1357	1250	1411	1149	1268	1234	1298	1431	1443	1397	1275	1212	1369	1435	1446	1331	1348	1262	1188	1160	1241
ENSMAUG00000015092	564	534	589	567	566	1167	908	1005	1021	780	1130	1019	968	1158	1778	1214	962	1069	1082	1312	1415	1415	1262	1153	1046	1098	1648	1313	1177	1261	1183	1184	1894	964	1212
ENSMAUG00000017130	858	950	1054	1122	1048	1167	1096	1112	1024	1023	1106	1137	1215	1222	1233	1090	1148	1059	1101	1232	1158	1280	1226	1086	975	1052	1231	1167	1169	1219	1044	1099	829	1017	1146
Tmem94	920	953	1059	1147	987	1167	996	981	948	973	965	1080	1186	1053	947	1053	1046	970	905	978	886	1033	1062	1025	927	903	1040	1060	1163	1018	1026	972	638	944	973
Usp8	1360	1292	1227	1453	1272	1167	1161	1208	1214	1282	1216	1351	1417	1170	1299	1303	1360	1210	1165	1298	1620	1423	1403	1267	1191	1261	1202	1387	1461	1407	1208	1228	827	1189	1213
Med13l	1065	1109	1049	1257	1245	1165	1054	949	1099	1143	1264	1186	1483	952	1062	1293	1318	1177	850	1151	1310	1371	1302	1123	1116	1096	1041	1282	1426	1343	1021	1091	656	1352	1249
Klf10	750	979	956	741	915	1164	781	1042	787	864	918	1098	1569	949	1154	1140	970	1124	1032	1096	1041	1317	1227	1171	972	813	1356	1009	1163	979	1031	1320	973	1271	950
Cul1	1226	1174	1183	1196	1198	1164	1149	1172	1253	1148	1210	1295	1363	1271	1335	1203	1238	1098	1175	1287	1241	1274	1298	1212	1192	1044	1329	1306	1238	1183	1212	1180	929	1064	1239
ENSMAUG00000009111	980	1062	1149	1144	1155	1164	1053	1117	995	1013	1126	1216	1106	1035	1034	1153	1168	1002	957	1046	1024	1165	1132	1032	950	1094	1017	1119	1110	983	989	1029	363	1026	1082
Cyth4	665	652	756	676	632	1164	971	1061	890	787	1488	1094	1074	1055	1888	1263	1154	1052	915	1282	1395	1383	1178	1072	958	1201	1251	1253	1106	1071	916	1040	849	957	1288
Wsb1	1318	1293	1313	1337	1453	1163	1246	1264	1469	1357	1304	1391	1351	1382	1378	1278	1449	1138	1263	1316	1374	1400	1385	1271	1269	1217	1308	1387	1399	1326	1199	1280	1092	1141	1261
Agpat1	850	879	1030	989	960	1163	926	972	1039	984	991	1071	1056	1161	1286	1003	1089	960	1005	1082	1034	1065	1108	1041	943	1010	1277	1094	1073	1040	1058	953	1367	922	941
Tcf21	957	760	967	980	981	1163	812	791	1058	894	890	1045	1311	889	848	999	917	897	887	1117	913	903	959	1002	894	946	1334	1096	979	937	1197	1100	1466	978	952
Ccdc146	1267	1234	1180	1243	1240	1162	1042	965	1106	1075	1114	1062	1182	1016	939	1172	1049	941	1024	1131	902	957	1109	1054	941	1098	1231	1190	1108	1157	1056	911	932	1107	1081
Irx3	1020	1200	1213	1212	1263	1161	988	837	1217	1022	804	1095	1261	1100	1052	941	1035	870	1084	908	699	857	999	1116	1072	995	1302	982	1066	985	1087	990	1368	1040	899
Ppp1r12a	1258	1095	1139	1393	1208	1161	1139	1087	1135	1072	1193	1192	1315	987	1050	1264	1186	1141	1082	1192	1163	1231	1380	1173	1058	1100	958	1329	1237	1273	998	1166	426	1134	1191
ENSMAUG00000010991	829	841	937	814	756	1160	842	903	998	868	975	986	1183	1097	1511	1115	878	938	956	1031	1229	1173	917	941	932	988	1353	1068	913	871	923	991	2309	805	1071
Itpr1	1431	1245	1112	1439	1407	1160	1150	1072	1316	1185	1289	1202	1350	1099	1171	1328	1326	1178	1025	1422	1346	1430	1605	1247	1283	1112	1241	1545	1458	1398	1077	1172	849	1262	1415
Dpp3	906	843	973	973	926	1159	966	907	964	881	1038	1018	1063	1039	1143	982	1053	943	924	1078	1088	1210	1093	1002	974	1065	1196	945	1035	982	873	1025	1038	856	1029
Stxbp1	795	915	949	932	910	1158	1055	993	972	1012	1226	1212	1112	1026	1033	1183	1158	985	946	1170	1031	1099	1297	1058	1026	1002	1034	1259	1235	1163	1104	1058	330	1184	1162
Chmp2a	872	813	1157	976	964	1158	948	980	1047	831	997	1114	1191	1177	1415	1146	1017	1012	1048	1191	1154	1196	1063	1088	997	1064	1499	1151	1067	974	1054	1161	1727	898	1027
ENSMAUG00000005138	1205	1172	1194	1318	1386	1157	1089	1015	1152	1147	1082	1182	1155	1065	1007	1098	1216	861	984	1024	929	1006	1229	1098	1035	1001	1029	1132	1215	1043	1030	931	739	1002	1031
ENSMAUG00000016990	1027	1113	1069	1303	1349	1157	1151	1052	1367	1536	988	1061	1789	1136	1026	1215	1157	1222	1015	1135	1852	1665	1094	892	871	781	1262	1150	1446	999	1193	975	1604	698	775
ENSMAUG00000012091	1175	982	1078	1140	1134	1156	1038	964	1074	1096	968	1138	1530	1121	962	1020	1188	970	998	1062	828	980	1041	1116	954	988	1125	1163	1294	995	1128	1072	941	1041	1047
Lamc2	1095	1165	1084	1146	1121	1156	971	919	830	897	1028	1145	1016	942	1006	955	999	819	1123	1090	1274	1190	1210	985	886	845	977	1088	945	1030	792	1073	452	1074	998
Dapk1	939	1089	976	1065	1116	1155	1068	1064	869	1088	1115	1153	1300	966	969	1220	1101	930	910	1070	1024	921	1134	964	965	1086	1065	1240	1140	1176	999	1007	489	1069	1235
Nod1	860	783	684	890	973	1155	788	858	990	849	1268	1004	977	1114	1568	1053	946	925	854	1208	1332	1490	1228	963	833	1034	1071	1105	1098	1216	1048	904	622	1080	1048
Samd4b	813	868	979	1079	949	1154	949	933	937	986	1134	1109	1152	1036	1110	1080	1152	1047	932	1099	1185	1191	1126	1030	900	931	1081	1199	1230	1088	984	1031	764	974	998
H6pd	826	840	919	1003	954	1153	1064	1030	841	904	1100	1158	1145	1003	1098	1157	1108	1087	991	1118	1233	1277	1244	1030	950	984	870	1192	1234	1148	1054	1045	344	1023	1114
Eif3l	932	893	1108	989	996	1152	1014	1013	1035	932	1023	1184	1283	1122	1343	1109	1134	1091	1007	1201	1345	1224	1099	1090	1028	1048	1274	1143	1126	1078	1097	1128	1133	925	1065
Nfkb1	745	713	853	864	811	1152	930	985	1128	980	1370	1150	1150	1169	1618	1231	1061	1083	1012	1152	1255	1441	1255	1022	947	1038	1168	1259	1134	1124	996	1085	890	951	1133
Fcgrt	941	775	965	938	886	1151	896	948	984	853	982	889	1092	961	1298	1007	917	855	988	1078	1529	1085	1042	928	880	895	1306	1002	880	931	888	1009	1519	898	1078
Golga7	1051	1100	1203	1146	1103	1151	1071	1240	1260	1090	1068	1295	1255	1302	1349	1270	1271	1158	1232	1371	1227	1336	1223	1264	1146	1252	1474	1379	1273	1148	1301	1257	1460	1149	1236
ENSMAUG00000019108	1076	948	960	995	1039	1149	1178	1192	1231	1147	1334	1399	1238	1230	1585	1394	1270	1374	1270	1495	1600	1614	1564	1414	1361	1337	1538	1624	1393	1468	1433	1449	1075	1205	1316
Baz2a	945	963	1005	1167	1169	1148	1082	961	962	1141	1120	1214	1082	1001	932	1051	1212	1013	877	1025	1097	1121	1235	1109	1054	1062	889	1102	1194	1119	854	916	238	984	1133
Crebbp	834	1003	866	1230	1181	1147	1132	950	896	1088	1146	1141	1111	936	804	1128	1175	1033	783	1111	1090	1268	1303	939	833	956	821	1201	1245	1149	826	856	358	1040	1099
Trir	948	949	1141	1023	1025	1147	1019	1046	1184	1027	904	1198	1137	1181	1308	1089	1125	1044	1108	1154	1028	1204	1119	1207	1027	1044	1380	1135	1053	1019	1065	1109	1563	1040	1097
Nono	1052	1062	1179	1165	1114	1145	1030	1082	1141	1114	942	1291	1155	1072	1243	1124	1134	959	1071	1125	1160	1240	1155	1045	1021	957	1199	1016	1020	957	1083	1039	841	896	1035
Ltbr	1012	926	1141	1058	1013	1144	962	1037	1227	990	994	1159	1118	1046	1175	1015	1109	972	1066	1031	1047	1164	1147	1081	992	1000	1352	1151	1186	1089	1014	1098	1094	961	1079
ENSMAUG00000018817	1237	1098	1065	1232	1168	1144	993	955	936	1045	1057	1282	1207	953	1020	1070	1174	1010	1056	1051	1098	1151	1160	947	1114	960	892	1123	1238	1087	1059	1059	369	1044	1062
Abhd2	1154	993	946	1218	1252	1143	1082	944	961	1119	1140	1217	1176	982	927	1241	1262	1154	1012	1201	1419	1362	1477	1075	1050	986	896	1356	1380	1324	1008	1021	351	1107	1164
Nudt3	1081	903	1136	1072	1093	1143	1002	1099	1182	981	1024	1096	1219	1130	1299	1077	1082	911	1028	1144	994	1152	1034	1050	1004	1045	1405	1102	1087	951	1065	1020	1537	936	1067
Ddx24	901	845	979	908	923	1143	1037	991	1047	988	1128	1179	1132	1082	1242	1141	1143	1076	1096	1205	1240	1285	1280	1216	1139	1052	1401	1331	1240	1193	1063	1109	1013	1006	1231
Scap	863	917	973	1063	963	1143	1010	1045	985	977	1112	1137	1146	1217	1289	1096	1129	942	1014	1191	979	1200	1236	1055	941	1012	1127	1221	1079	1154	1044	1144	721	964	1071
Pcnx	1176	860	813	1197	1091	1141	972	867	999	900	1277	1013	1038	834	870	1245	1064	1068	790	1029	1362	1206	1412	1058	1084	1014	810	1378	1320	1389	844	933	347	1061	1298
Acss1	1366	1224	1312	1482	1355	1141	1177	1151	1083	1143	1063	1247	1184	1133	1170	1128	1248	889	1126	1265	886	940	1356	1142	1186	1186	1280	1200	1292	1193	1130	1150	751	1137	1271
Txn1	1137	1172	1252	1007	1074	1140	1036	1131	1254	1025	1145	1263	1329	1245	1758	1273	1161	1315	1403	1442	1581	1673	1288	1317	1295	1259	1845	1388	1333	1226	1323	1320	2513	1144	1216
Abcg1	1839	1645	1745	1902	2009	1140	1333	1137	1284	1245	930	1374	1258	1129	883	931	1408	709	1453	1242	816	871	1352	1170	1324	1095	1316	1338	1223	1111	1080	1232	729	1195	1271
Arid5b	1048	912	969	1259	993	1139	1103	1043	1241	1137	1369	1261	1502	1102	1239	1275	1242	1125	1015	1395	1383	1558	1390	1198	1052	1215	1228	1362	1413	1131	1103	1244	1062	1213	1213
Raly	1040	867	1074	983	999	1138	981	1009	1107	866	1088	1079	1098	1120	1305	1039	1054	838	1000	1008	1181	1144	1100	1043	1007	975	1236	1135	1040	971	979	982	1159	872	1058
Hmgcr	1110	1462	1014	1447	1298	1138	1278	965	1572	1535	1558	1287	1316	1389	1415	1337	1406	1330	1159	1032	1377	1541	1306	1386	1158	1436	1323	1261	1599	1091	924	1043	961	1161	1151
Pik3cd	709	692	766	868	783	1137	895	1009	849	883	1155	1090	1154	936	1279	1073	1095	888	806	1029	1032	1258	1050	930	795	969	916	1010	919	952	813	851	522	789	1130
Acox1	1207	1195	1181	1197	1134	1137	1114	1223	1135	1090	1057	1153	1216	1204	1499	1034	1195	1024	1069	1201	1197	1171	1226	1138	1127	1062	1316	1155	1221	1134	1094	1093	979	1040	1112
Mgat4b	873	884	1051	955	950	1136	921	880	944	854	846	948	862	1043	1049	866	843	734	965	921	887	865	1035	872	839	879	1196	956	879	845	909	865	1191	756	894
ENSMAUG00000000617	965	922	1067	995	992	1135	993	996	999	997	1007	1106	1192	1187	1144	1100	1068	942	938	1116	957	1064	1058	1100	967	979	1195	1197	1102	995	1098	995	1226	931	1049
Ppp1r37	891	849	974	987	945	1135	937	923	949	949	846	1012	1116	949	865	901	945	739	842	891	730	784	1000	918	825	881	1066	966	1013	834	949	950	920	894	872
Lap3	684	1012	659	695	645	1135	984	1145	1175	863	1332	1152	1010	1264	1708	1449	1079	1258	1200	1407	1500	1521	1326	1154	1205	1167	1491	1422	1176	1132	1153	1234	976	1025	1207
Smarca5	1338	1249	1381	1357	1316	1135	1213	1277	1386	1341	1261	1415	1365	1331	1398	1340	1409	1276	1306	1345	1446	1481	1494	1358	1224	1257	1356	1445	1460	1262	1273	1311	921	1287	1335
ENSMAUG00000004374	882	934	1109	1124	1012	1134	1099	1009	938	975	1035	1110	1375	1187	1004	1055	1231	1149	1129	1113	1015	1121	1177	1197	1147	1028	1199	1115	1276	1212	1258	1245	517	1342	1067
Cenpb	946	768	972	931	919	1134	969	927	923	923	831	1014	907	997	1016	908	981	890	945	932	945	964	850	865	929	733	1033	872	835	762	906	800	849	767	847
Nap1l4	1023	1028	1196	1179	1070	1134	1089	1098	1066	950	1124	1212	1242	1168	1333	1127	1155	1059	1043	1196	1228	1182	1193	1009	977	1066	1281	1221	1085	1036	1109	1149	1123	971	1148
Dnajc14	1069	965	1066	1093	1013	1133	950	1038	1034	1022	1039	1069	1153	1081	1156	1094	1054	910	1024	1183	1066	1155	1191	1112	932	1026	1210	1171	1203	1087	1088	1026	933	983	1068
Aamp	915	857	1012	959	899	1132	902	922	1078	944	1048	1039	1127	1204	1317	942	941	935	996	1014	1111	1067	1107	1025	959	985	1410	1083	999	957	1088	957	1564	886	1010
Fubp1	1291	1131	1273	1326	1199	1132	1171	1164	1174	972	1228	1326	1167	1198	1291	1300	1294	1219	1202	1281	1363	1367	1466	1260	1273	1257	1396	1438	1374	1365	1337	1229	1119	1294	1334
Npc1	1545	1348	1297	1588	1464	1131	1247	958	1324	1301	1240	1247	1603	1166	996	1162	1359	1083	1216	1182	1393	1308	1348	1318	1167	1145	1080	1169	1470	1307	1022	1154	708	1105	1200
Sypl	1286	1138	1259	1288	1166	1130	1059	1173	1236	1176	1011	1281	1409	1260	1250	1213	1351	1064	1227	1289	1073	1251	1248	1217	1176	1193	1543	1302	1249	1083	1309	1293	1719	1198	1197
Sf3b2	980	904	1123	1022	1018	1130	1002	977	1114	1013	1061	1179	1144	1187	1275	1079	1149	1002	1035	1103	1170	1236	1061	1184	1070	1018	1277	1100	1056	967	1070	1015	1099	869	1030
ENSMAUG00000014157	790	809	981	905	895	1129	895	847	923	890	1000	994	949	1016	1114	952	1020	835	902	1041	981	1090	934	937	776	1041	1116	1059	1011	953	895	887	756	810	1008
Strap	1013	1048	1125	1070	1040	1129	987	1051	1201	1018	1058	1243	1158	1188	1408	1125	1098	1028	1074	1146	1328	1332	1154	1101	1114	978	1395	1227	1187	1066	1120	1132	1541	942	1168
ENSMAUG00000018753	720	814	993	841	770	1128	931	975	1080	922	1067	1097	1181	1183	1635	1151	1028	1005	968	1091	1378	1352	993	1034	876	1075	1462	1126	993	971	1037	1044	2011	873	1052
Dazap2	995	876	955	999	971	1128	981	959	1012	929	974	1082	1122	1039	1040	1072	1117	891	933	1079	955	1072	1085	1101	970	1030	1047	1063	1095	984	1078	1037	577	966	1011
Snx27	1022	874	960	998	999	1127	955	1121	1167	1076	1445	1256	1238	1291	1496	1312	1276	1268	1237	1535	1470	1596	1581	1336	1256	1493	1474	1507	1492	1592	1188	1334	978	1260	1541
Rnf40	847	889	977	972	1012	1127	911	1003	1052	963	1121	1075	1114	1022	1161	1056	1065	965	960	1097	1125	1087	1082	1027	883	981	1083	1110	1022	1076	976	968	782	898	1022
Daam2	961	1028	1060	1180	1294	1127	1050	952	880	956	928	1128	999	901	721	914	1085	641	928	1064	728	837	1168	871	916	925	921	1129	1086	892	1000	923	427	879	967
Ndrg2	1488	1406	1333	1371	1340	1126	1187	1132	1412	1568	856	1238	2241	1347	1292	906	1171	998	1207	1124	739	908	1046	1312	1121	853	1374	1008	1443	992	1274	1174	1669	1333	1026
ENSMAUG00000018893	929	908	1003	1081	1013	1126	938	1030	1109	1012	1075	1162	1229	1156	1258	1041	1106	940	1050	1112	1110	1106	1085	1129	989	1059	1203	1188	1227	1083	1114	1035	847	961	1047
Ccpg1	1368	1301	1347	1446	1225	1126	1219	1247	1248	1272	1063	1397	1514	1211	1213	1195	1367	1019	1257	1324	1005	1147	1276	1271	1189	1212	1412	1222	1296	1138	1301	1248	1031	1180	1263
Gja5	987	1109	1167	1073	1020	1125	958	900	932	923	862	989	1322	920	895	894	1056	995	1082	900	963	971	920	1026	909	876	1156	999	944	884	1172	957	956	920	881
Lrrc59	901	966	1080	1034	997	1125	1098	1190	1142	1059	1289	1155	1212	1276	1713	1330	1120	1219	1071	1255	1765	1651	1271	1218	991	1105	1341	1336	1182	1181	1078	1033	1063	1007	1143
Slc22a23	1441	1375	1290	1438	1474	1124	1169	1073	1106	1179	1122	1323	1320	1061	994	1290	1259	1017	1158	1363	1169	1284	1545	1271	1138	1108	1263	1366	1441	1384	1214	1236	701	1325	1277
Megf6	1148	1067	1143	1406	1196	1124	1077	859	1008	1019	934	1128	1067	1050	886	994	1142	800	925	1070	890	934	1245	1015	877	918	1073	1179	1202	1042	905	955	531	926	987
Dido1	1196	1106	1197	1260	1154	1123	1129	1124	1147	1118	1096	1271	1165	1159	996	1154	1272	1064	982	1212	1121	1136	1258	1120	1103	1141	1130	1306	1253	1216	1034	1039	673	1192	1261
Tbc1d8	796	803	906	813	786	1122	852	953	930	886	967	1142	1188	1080	1414	1136	998	1013	980	1289	1179	1229	1067	1084	952	1127	1394	1188	1000	1087	1040	1183	1702	882	1097
Eif4b	972	890	903	990	1016	1122	924	942	1002	956	1021	1038	1321	1021	1190	1057	970	1017	947	1037	1273	1170	1039	958	922	932	1095	1078	1038	984	934	888	735	903	971
Ifit2	41	24	41	27	42	1121	687	854	806	635	2035	1201	892	1113	2662	1821	858	3003	2206	3253	2827	2995	3193	2150	2376	2197	2422	2821	2344	3289	2655	2602	417	1399	2199
Erbin	1428	1300	1252	1544	1472	1121	1191	1175	1162	1242	1258	1252	1405	1035	1039	1334	1437	1121	1022	1313	1257	1454	1554	1146	1181	1263	918	1517	1547	1304	1000	1242	298	1232	1318
Prdm2	1084	1097	1009	1218	1191	1120	1073	964	933	1092	1110	1183	1259	878	836	1104	1201	1024	956	1139	1158	1135	1200	1002	1056	963	887	1206	1224	1147	974	966	393	1073	1135
ENSMAUG00000002503	697	772	959	769	707	1119	840	877	964	879	891	996	1147	1077	1389	1055	857	937	856	1113	1103	1063	880	912	971	979	1300	1016	901	746	1046	964	2267	845	961
ENSMAUG00000008960	653	653	823	703	668	1119	746	742	848	677	841	851	1061	969	1198	855	784	886	811	971	1008	990	847	820	809	916	1159	908	851	685	945	873	1453	702	859
Rhbdf1	909	948	1004	967	1058	1118	872	871	997	992	846	1079	1088	1162	989	911	1022	860	926	949	685	949	964	952	915	857	1153	1058	1106	925	974	974	841	804	838
Chil1	310	205	279	308	236	1117	793	947	989	411	1161	985	1417	1173	1830	1405	995	1184	430	703	1488	1841	830	721	523	582	549	1102	926	783	676	720	1305	776	625
Rit1	1036	917	1104	1051	931	1116	1029	1027	1206	1023	1133	1093	1248	1134	1237	1203	1209	1144	1196	1209	1163	1244	1231	1245	1053	1071	1383	1197	1243	1091	1146	1112	1405	1016	1071
ENSMAUG00000000938	716	888	960	952	924	1116	919	932	1000	951	964	1058	1188	1106	1166	988	1025	946	967	1029	1086	1070	1072	1037	891	966	1140	1063	1036	1004	995	919	985	891	959
Wdfy3	1777	1032	907	1594	1417	1116	1198	854	1004	980	1487	1121	1023	747	602	1426	1200	866	687	979	1237	1033	1547	1022	1343	918	612	1550	1283	1350	719	868	139	1170	1413
Rbbp7	1056	1083	1199	1098	1063	1116	1054	1290	1155	1032	1089	1222	1204	1211	1585	1148	1164	1118	1191	1311	1443	1308	1243	1155	1194	1128	1516	1327	1190	1157	1200	1254	1640	1073	1185
Rnf145	1098	1065	1027	1154	1118	1116	1068	1059	1120	1144	937	1219	1413	1080	1135	1034	1109	855	1062	1062	1038	1099	1153	1077	1110	1143	1245	1081	1240	1013	1080	1166	935	963	1142
Pak4	853	957	1010	959	1030	1116	958	939	873	910	785	992	947	948	912	989	1076	857	936	889	806	890	897	882	882	772	995	783	894	829	986	843	694	836	741
Hip1	955	981	953	1089	1103	1115	1054	863	841	1000	1132	979	1107	779	732	1084	1090	934	683	888	1016	1093	1169	868	812	852	714	1151	1176	1052	788	838	368	1089	1103
Sufu	1041	969	1189	1082	987	1115	1019	1000	1114	1019	1141	1074	1124	1166	1262	1037	1100	992	1010	1141	1208	1074	1144	1065	989	986	1315	1171	1113	1038	1009	1040	1384	902	1056
Siglec1	61	60	75	82	76	1114	886	1115	805	783	1969	938	1027	1243	2550	1367	960	2209	1432	2124	4208	2518	2222	1535	1405	1803	1568	1874	1887	2165	1197	1662	614	1161	1953
Chmp5	1012	997	1110	1035	983	1114	1074	1057	1168	1073	1118	1258	1184	1200	1419	1260	1178	1126	1304	1459	1193	1327	1285	1309	1172	1181	1761	1331	1255	1276	1300	1267	1750	1132	1253
ENSMAUG00000001443	1075	1034	1027	1219	1057	1113	1140	992	1073	1035	1030	1195	1217	1050	1016	1160	1228	965	1013	1107	1061	1172	1258	1151	1000	1026	1153	1195	1257	1140	1074	1059	670	1031	1185
Cdca2	1165	965	1027	1208	1055	1113	1187	1074	1171	1022	967	1136	1074	911	947	1153	1233	832	1044	1137	813	725	1232	943	917	1190	1267	1081	1077	952	1225	949	505	950	1104
ENSMAUG00000013778	1038	957	1067	1155	1051	1113	1093	1026	1044	1016	1117	1146	1150	1051	1140	1061	1159	977	978	1096	1206	1139	1188	1005	947	978	1059	1130	1127	1119	1015	992	604	984	1149
Scamp2	804	761	893	860	782	1113	979	1010	1015	932	1072	1054	1057	1164	1440	1073	1063	1098	1023	1269	1407	1318	1209	1094	1049	1076	1289	1091	1101	1182	1131	1078	1092	899	1137
Ptpn12	1225	1151	1198	1246	1266	1112	1132	1128	1303	1280	1256	1312	1302	1144	1174	1251	1283	963	1069	1200	1233	1221	1267	1170	1156	1173	1231	1317	1355	1154	1110	1116	728	1156	1216
Sumo3	978	909	1059	976	939	1112	969	1100	1208	1043	985	1126	1254	1182	1334	1183	1161	1068	1126	1225	1099	1239	1171	1241	1132	1122	1526	1259	1263	1182	1165	1203	1732	1012	1219
Ap1m1	772	807	921	924	847	1112	910	912	878	840	975	1064	1083	1044	1103	1023	1017	917	894	1044	981	1098	1011	1019	836	931	1119	1102	998	998	928	924	714	829	1001
Cdv3	1019	1043	1138	1119	1031	1112	1013	1338	1197	1123	1092	1294	1232	1299	1531	1144	1158	1159	1130	1174	1430	1466	1202	1205	1042	1135	1275	1277	1163	1087	1161	1120	1192	1033	1144
Cndp2	949	772	1064	957	982	1112	996	1016	1135	922	1163	1072	1062	1172	1574	1123	1069	1016	1055	1212	1517	1340	1191	1136	926	1076	1364	1222	1054	1146	990	1094	1278	894	1104
Tep1	770	922	971	999	933	1111	936	873	825	821	908	1068	1063	866	885	961	995	825	900	1066	1028	932	1022	946	775	899	953	965	1022	964	871	905	677	875	978
Eml3	924	910	1078	1001	942	1111	935	1070	1021	1002	1056	1109	1022	1112	1175	1088	1182	971	982	1071	978	1001	989	1053	939	959	1119	1112	1102	990	996	937	840	915	1104
Chd8	1120	1108	1092	1308	1246	1111	1166	1113	1052	1122	1247	1289	1178	1031	1084	1230	1238	1061	977	1151	1145	1268	1306	1134	1093	1080	1067	1306	1303	1198	1068	1096	604	1042	1236
Trp53inp2	1194	1133	1316	1309	1210	1110	1205	1210	1232	1222	1158	1114	952	1291	1201	1027	1104	872	1101	1072	949	1110	1221	902	970	927	1089	1097	1133	1003	860	941	730	804	882
Nod2	665	615	748	758	793	1109	825	897	889	902	1159	1111	1069	949	1059	1215	1105	889	810	1001	1029	1237	1072	991	977	1001	1005	1083	1022	1141	933	1003	543	905	1207
Stard8	832	887	924	880	1018	1109	965	838	946	985	875	981	913	944	776	866	984	784	918	886	614	905	925	825	811	821	952	896	1002	829	915	780	273	828	886
Psmd1	1045	973	1114	1097	1079	1109	1096	1168	1176	1035	1142	1203	1144	1261	1459	1244	1198	1109	1191	1213	1358	1424	1312	1182	1075	1129	1377	1299	1288	1217	1171	1248	1337	1080	1184
ENSMAUG00000010109	891	1121	1112	1145	1156	1107	1029	1105	1067	1102	1036	1142	1110	991	916	999	1123	895	944	954	850	954	1070	838	732	896	893	1007	1031	924	952	881	541	830	877
Atg2a	752	823	872	1034	996	1107	1028	890	911	1069	976	1046	1021	1010	945	940	1109	954	844	972	855	999	1009	926	855	873	936	934	1088	933	885	838	466	903	943
Penk	514	602	790	758	463	1107	626	591	622	448	632	729	523	1066	956	888	754	411	664	518	640	580	487	575	695	429	877	859	634	484	844	500	962	248	701
ENSMAUG00000009659	826	622	1017	736	665	1106	842	832	990	791	1108	1063	919	854	1439	1387	1019	877	898	1100	1072	1368	1033	1034	872	1606	1388	1059	1147	1053	1016	1036	1172	832	1342
Map4k3	1232	1081	1027	1174	1217	1106	996	857	949	1011	1081	1061	1247	924	762	1021	1079	930	925	1067	1026	1085	1255	1006	1055	949	877	1203	1215	1166	1049	998	345	1071	995
Krt8	1290	1305	1372	1364	1323	1105	1180	1159	1199	1188	1262	1205	2323	1311	2022	1314	1180	1813	1284	1144	2874	2215	1293	1403	1208	1043	1364	1056	1434	1395	1112	1305	2380	1177	1026
Srsf4	1015	963	987	1115	1046	1105	1002	1014	1138	1030	1061	1102	1114	1096	1177	1026	1125	950	1005	1116	1052	1196	1140	1064	943	1008	1124	1126	1211	1034	1007	1011	875	965	991
Tbl1x	1251	1107	1203	1262	1159	1104	1130	1078	1122	1048	1102	1248	1177	1055	1038	1179	1218	975	972	1197	1132	1185	1305	1091	1098	1126	1166	1222	1261	1057	1126	1039	705	1070	1132
Msrb3	1143	1151	1350	1325	1317	1104	1158	1201	1205	1172	1007	1231	1319	1191	1104	1148	1201	1179	1296	1342	1108	1214	1329	1220	1176	995	1301	1260	1261	1182	1250	1175	1164	1177	1074
Lratd2	1192	1477	1321	1295	1359	1103	1087	876	1186	1160	941	1175	1202	1094	1192	1151	1229	1044	1089	1049	1058	1162	1188	1348	1043	1176	1241	1155	1305	1164	1130	1039	1137	1034	1066
Dcaf8	1126	930	1042	1098	1094	1103	1046	1006	1060	1026	1037	1110	1193	1038	1108	1020	1039	964	1013	1086	1012	1110	1086	1139	999	958	1193	1135	1177	1080	1055	1008	928	986	1021
Gnai3	1076	1085	1239	1214	1144	1102	1151	1256	1274	1195	1182	1406	1396	1301	1457	1334	1365	1264	1299	1383	1467	1572	1419	1335	1201	1313	1521	1419	1382	1261	1333	1416	1292	1253	1387
Itga5	779	804	937	944	931	1102	981	999	924	931	999	1101	921	973	1077	973	1057	855	819	955	1136	1059	1043	776	840	839	936	1021	963	893	800	822	354	836	992
Rnpep	656	797	835	825	813	1101	1014	992	1063	891	1246	1048	1185	1180	1591	1152	1027	1190	1100	1313	1420	1538	1308	1311	1057	1180	1460	1297	1315	1286	1098	1154	1353	952	1177
Nckap5	1097	1009	1214	1237	1206	1101	1003	983	875	724	980	941	876	861	737	1145	1128	743	827	1220	776	792	1278	806	830	1024	1097	1339	1371	1222	1072	1091	731	1030	1132
Nsmf	1063	1038	1042	1254	1064	1101	872	920	911	865	853	999	998	915	821	962	989	767	889	926	776	842	983	891	968	748	957	990	945	829	845	895	427	878	887
ENSMAUG00000021183	925	936	1078	975	870	1101	877	1044	1064	881	1021	1010	1190	1040	1418	1154	1003	1022	1012	1076	1364	1158	930	994	985	1026	1303	1056	967	916	1012	986	1883	847	1024
Jak2	1142	983	1030	1110	1013	1100	1111	1138	1223	1172	1482	1328	1258	1203	1645	1399	1284	1065	1012	1251	1469	1510	1400	1169	1113	1167	1211	1359	1310	1296	1060	1198	836	1124	1376
Abl1	898	937	970	1067	1112	1100	974	969	998	998	957	1096	1112	995	955	983	1105	875	933	1032	978	1022	1081	908	842	887	1024	1140	1071	986	940	913	583	888	1060
ENSMAUG00000021584	839	1125	978	936	790	1100	780	707	1047	874	1091	1021	868	960	1377	914	838	1099	993	818	1575	1016	919	839	733	761	891	910	964	892	826	856	819	866	766
Ptk7	854	921	979	1001	980	1099	865	793	853	849	786	1003	879	951	843	785	962	779	870	884	856	795	929	796	774	800	958	909	872	786	895	824	652	761	903
Vat1	965	931	1161	1088	1049	1099	870	906	953	907	974	1111	894	1084	1004	1041	1032	642	769	687	809	889	772	720	727	744	905	878	772	699	750	708	631	684	802
Rgl1	1001	939	1081	934	1018	1098	971	990	1042	946	1146	1230	1077	1144	1092	1090	1156	992	1071	1283	1193	1011	1402	1109	1092	1090	1204	1461	1224	1136	1202	1305	730	1155	1276
ENSMAUG00000001486	930	984	1143	1104	1113	1098	1024	926	976	979	913	1100	1065	1173	956	1041	1054	724	971	1029	766	913	1056	1050	961	963	1329	1067	1052	928	1008	919	1029	966	978
ENSMAUG00000019908	866	907	1102	1124	994	1097	842	948	911	878	840	995	1100	825	885	1023	1054	951	815	874	967	935	876	814	800	756	888	935	886	906	874	818	509	797	875
ENSMAUG00000007675	836	836	957	993	906	1096	989	943	982	940	966	1093	1130	1063	1123	1011	1111	910	888	1093	918	1019	1076	991	879	1046	1239	1057	1098	1018	1030	981	917	865	952
ENSMAUG00000012957	800	765	968	764	758	1096	766	899	978	828	989	991	1168	1032	1485	1074	898	965	866	972	1349	1179	826	964	786	992	1260	1096	843	949	903	955	1891	735	1026
Pcnt	1030	932	1033	1203	1114	1096	981	980	962	1093	1059	1115	1162	914	806	1177	1149	924	778	961	1126	1056	1093	955	920	898	849	1041	1160	1095	829	891	379	1007	1103
Ptprk	1159	1140	1154	1247	1148	1093	1010	1075	1109	967	1081	1186	1064	1174	1041	1193	1246	984	1094	1267	999	1060	1269	1072	1014	1048	1303	1335	1138	1052	1012	1054	793	954	1204
Dhcr24	818	974	1029	1101	918	1093	986	832	911	975	1258	1113	942	1002	1071	1070	1170	980	936	876	976	1236	1207	1111	819	1142	993	1126	1167	971	862	835	550	848	980
ENSMAUG00000016443	1249	1131	987	1306	1212	1092	1201	1149	1126	1174	1273	1251	1234	1000	946	1169	1308	1158	1005	1185	1393	1419	1423	1046	1139	1100	877	1512	1424	1228	1074	1005	251	1139	1119
Wwc1	1215	1170	1164	1295	1349	1092	1003	935	1027	1109	1003	1092	1161	944	836	933	1029	855	1022	1038	961	1052	1260	966	943	989	971	1133	1203	1117	953	1022	547	956	978
ENSMAUG00000012895	833	895	912	958	1006	1091	858	867	962	982	957	1002	1407	949	815	964	1034	807	871	1054	1005	933	1021	922	819	821	921	1028	1062	944	1047	1074	466	1019	984
ENSMAUG00000017210	1275	1127	1207	1642	1299	1091	1035	1168	896	779	706	815	1495	889	861	1020	739	684	564	497	494	700	687	561	640	892	843	434	757	526	807	828	583	1121	672
Idh2	875	926	1260	1074	902	1091	973	1077	1003	856	906	996	1092	1127	1426	985	970	1043	949	1054	1224	1016	1053	910	865	1050	1285	1057	1006	1047	970	1025	1317	893	1041
Slc4a2	885	828	914	987	920	1090	875	927	938	877	921	998	954	967	937	835	982	746	830	814	910	945	979	894	791	881	949	910	988	904	805	783	458	794	888
Pld4	527	460	574	539	559	1089	723	760	825	650	1123	953	923	938	1336	978	947	876	936	1162	889	1220	1064	1080	851	1072	1333	1086	1005	1052	884	957	938	916	1121
Phactr1	895	836	1088	1464	1391	1089	1359	966	1282	753	1234	826	1065	1090	1336	1244	1175	849	736	1188	1522	1044	1396	886	902	1219	1566	1755	1290	1720	659	1108	1570	1211	1530
Pigt	809	887	975	957	928	1088	923	948	851	938	979	1026	993	996	1025	951	996	879	935	960	1144	1055	1067	952	856	869	1126	985	982	955	948	910	801	742	943
ENSMAUG00000003166	742	825	1036	892	756	1087	931	1057	940	886	1025	1027	1195	1103	1595	1230	1110	1046	967	1134	1440	1381	1016	1073	993	1110	1340	1103	994	970	1007	1060	1750	848	1032
Ywhaq	979	921	1135	998	907	1087	949	909	980	922	926	1105	997	1016	1215	957	1021	970	1039	1127	1056	1079	1095	922	923	953	1198	1102	964	973	1043	1157	888	811	1010
Prr12	664	829	856	936	893	1086	895	854	905	923	859	954	970	913	832	835	967	823	818	819	776	899	988	830	652	833	839	901	1124	943	843	834	433	728	860
ENSMAUG00000002714	334	279	292	373	316	1086	979	1050	1049	912	1627	1379	1293	1215	2040	1512	1200	2168	1981	2487	2296	2526	2445	2239	1972	2143	2524	2591	2214	2526	2081	2333	1486	1724	2358
Nudc	823	854	1053	942	924	1086	974	941	1070	995	966	1023	1121	1172	1457	1009	1042	1084	1003	1095	1128	1192	1041	1069	927	981	1392	1010	1005	992	1095	975	1545	820	1015
Rnh1	869	734	923	787	780	1086	867	901	894	841	1073	1003	1024	1074	1300	1038	999	1053	980	1141	1296	1272	1095	1056	981	1019	1297	1143	1055	1074	948	1068	1198	847	1131
Tpcn2	994	932	1119	1174	1166	1085	999	890	975	950	942	1054	1003	962	890	967	1104	813	915	879	930	913	988	930	923	852	958	1003	1094	952	857	836	636	959	943
Csf1	504	486	629	666	635	1085	873	927	982	871	991	930	1030	855	1273	1121	934	1162	981	1081	1253	1363	1259	1054	920	941	1093	1098	1142	1178	1070	955	782	791	1123
Dazap1	890	777	1007	986	893	1084	956	920	940	892	986	1069	1139	1038	1161	1005	968	955	906	1009	1055	1054	993	984	803	903	1061	1118	991	912	902	900	910	913	988
Degs1	1159	1068	1091	1012	950	1084	1000	966	1189	1086	1209	1211	1398	1172	1528	1162	1096	1054	1130	1199	1274	1610	1336	1256	1017	1111	1455	1323	1335	1169	1157	1241	1805	1121	1249
Atp6v1a	1162	1131	1187	1205	1162	1083	1104	1264	1220	1145	1277	1342	1221	1145	1555	1247	1278	1079	1213	1297	1447	1609	1404	1214	1150	1231	1337	1377	1287	1352	1075	1210	996	1218	1257
ENSMAUG00000012603	816	958	999	1001	1014	1082	1031	1064	1049	1012	1080	1113	1078	1084	1174	1013	1126	910	1030	1137	1141	1168	1237	1070	947	1024	1027	1177	1185	1002	964	986	468	944	1100
Smc3	1041	1021	1104	1143	1062	1082	1062	1046	1183	1060	1091	1185	1272	1050	1173	1120	1062	1063	1077	1173	1090	1182	1185	1120	970	1015	1197	1236	1207	1063	1025	1053	826	975	1032
Akna	631	625	746	848	744	1082	868	876	759	903	1014	939	986	842	980	951	1021	846	717	826	858	1068	849	839	662	918	714	909	952	888	734	736	261	787	932
Garre1	818	881	838	960	1004	1082	908	853	811	858	886	1019	1105	810	708	843	907	789	770	974	766	957	1013	770	745	742	709	1022	1063	858	834	888	241	983	944
Fam126a	1252	1071	1153	1162	1120	1081	987	985	1079	994	1035	1151	1151	1102	1030	1034	1173	1086	1021	1123	977	1045	1221	1103	972	987	1107	1277	1095	1076	960	1057	812	900	1086
ENSMAUG00000015440	995	955	1009	1074	1060	1081	1035	1045	1051	1104	1043	1120	1197	1047	894	1060	1074	916	1010	1139	941	1117	1230	1021	949	1076	1072	1111	1220	1038	989	1077	379	1017	1050
Hspa9	1071	1142	1297	1185	1106	1078	1148	1484	1186	1142	1236	1245	1400	1408	1910	1226	1187	1278	1224	1244	1591	1562	1343	1264	1228	1130	1351	1342	1322	1218	1135	1197	964	1133	1169
Usf1	870	711	872	816	842	1078	921	867	996	848	1017	1043	1107	1087	1200	1120	1015	973	1005	1195	1045	1182	1130	1229	1022	1054	1431	1205	1177	1183	1190	1162	1223	976	1117
Psmd3	756	899	932	900	840	1078	935	930	986	956	1033	1085	1116	1172	1319	1010	1002	1006	982	1096	1203	1227	1056	1044	920	939	1312	1102	1157	1003	1081	1047	1209	801	973
Naxd	1135	1046	1085	1233	1201	1078	945	810	966	919	942	954	1099	1010	874	912	1091	819	945	1057	946	1003	1064	1003	1017	910	1025	1088	1102	947	860	930	900	954	1064
Ecpas	1038	1029	1037	1124	1016	1076	1109	1161	1174	1090	1262	1236	1272	1248	1378	1273	1184	1256	1092	1299	1494	1473	1402	1198	1175	1203	1339	1259	1370	1306	1132	1201	875	1068	1282
Dusp7	881	970	1005	865	869	1076	917	886	1002	1035	930	1064	1184	1088	958	854	1051	840	924	982	848	997	1000	1025	910	1058	1266	1075	1004	1098	1050	1020	1031	888	1090
Eif3e	991	922	1186	1107	947	1075	951	1180	1169	1037	1101	1219	1282	1149	1475	1231	1170	1181	1184	1348	1412	1343	1155	1162	1067	1174	1545	1285	1208	1150	1186	1216	1574	1089	1206
Dpt	1341	1442	1380	1701	1284	1075	940	1264	1141	931	831	1291	802	868	1204	926	1028	772	987	1263	969	864	1076	918	904	713	1157	872	870	835	741	865	1097	832	941
Sdc2	1208	1129	1333	1187	1045	1075	1052	1077	1147	1117	1117	1136	1273	1210	1276	1126	1235	1065	1158	1231	1295	1147	1298	1238	1185	1043	1578	1299	1185	1179	1210	1285	1449	1157	1138
Gucy1b1	1387	1090	1144	1251	1295	1074	1045	1070	1134	1068	1083	1221	1366	1040	1061	1095	1117	974	1179	1279	981	1136	1275	1241	1107	1175	1223	1379	1247	1068	1224	1198	944	1090	1145
ENSMAUG00000003991	809	924	991	1059	937	1073	959	1061	935	974	1125	1177	1025	956	1023	1048	1109	1025	944	1116	1234	1206	1213	1023	938	986	929	1185	1153	1050	944	1009	475	963	1087
Sema3c	847	783	928	1003	1004	1073	957	997	966	992	1013	1135	1084	1060	911	1140	1234	1122	1046	1256	1100	1262	1172	999	1019	1017	1091	1199	1142	1098	1124	1051	648	1002	1067
Rraga	968	894	978	939	904	1072	886	897	1000	882	938	1036	1095	955	1125	972	1000	890	995	1012	980	1093	1031	1002	973	950	1250	1126	975	988	1078	962	1015	868	960
Uqcrc1	782	882	1104	871	795	1072	901	1083	995	808	862	908	1013	1176	1775	916	914	822	922	968	1013	1064	953	950	897	864	1240	947	980	938	895	955	1656	771	909
Atp1a2	1008	1132	1375	1148	908	1071	1122	1592	948	859	913	918	821	1234	1843	811	968	765	879	935	693	640	967	684	785	897	864	878	857	870	823	896	491	826	879
Spcs3	1089	1056	1198	1142	990	1071	1086	1169	1141	1144	1184	1326	1242	1236	1521	1232	1203	1092	1168	1238	1223	1288	1230	1071	1136	1119	1315	1254	1198	1121	1193	1226	1221	997	1148
Clint1	1053	1084	1102	1174	1097	1071	1103	1131	1217	1192	1075	1249	1347	1118	1202	1084	1167	1014	1155	1152	1262	1185	1290	1174	1074	1110	1190	1250	1235	1214	1108	1068	947	996	1054
Ppp2r1b	1076	1028	1215	1195	1023	1071	1090	1176	1122	1098	1057	1206	1126	1222	1353	1091	1187	1126	1167	1190	1381	1311	1279	1095	1165	1098	1344	1169	1218	1090	1154	1095	1079	969	1162
Pnn	1134	1085	1289	1178	1173	1070	1114	1134	1117	1061	1038	1289	1126	1141	1211	1112	1193	1155	1146	1156	1049	1065	1173	1202	1098	1025	1308	1114	1107	1010	1151	1134	939	1064	1177
Acaca	1419	1317	1378	1528	1266	1069	1265	1380	1076	1102	1269	1248	1002	1301	1276	1058	1216	956	1110	1167	1135	1113	1476	986	1033	1084	909	1276	1393	1365	815	1037	473	903	1083
Gatm	1243	1021	1182	1093	1060	1068	949	1038	1104	886	995	1141	1021	1013	1097	1116	1133	881	1042	1088	954	1075	1209	1030	1039	1045	1237	1247	1124	911	1082	1039	1070	992	1121
4932438A13Rik	1389	1070	984	1247	1265	1068	1057	1006	1104	1028	1263	1130	1179	985	972	1153	1222	999	892	1102	1224	1168	1357	1087	968	1093	1042	1298	1271	1230	907	1004	568	1061	1212
Plekhm2	827	812	916	996	974	1067	906	952	888	906	1068	1024	1159	1039	1133	971	1020	937	922	981	1091	1071	1117	962	869	887	937	1037	1042	1093	918	930	500	1006	998
ENSMAUG00000009872	91	95	108	96	101	1066	589	738	684	429	1296	816	677	1094	2087	1174	795	1095	880	1388	1151	1687	1092	1210	1065	1431	1796	1300	1131	1109	956	1225	1532	770	1449
Nkx2-1	977	1043	1057	1151	1137	1066	1009	808	916	1083	746	1116	1035	991	924	857	1108	767	1012	1072	907	930	1166	1097	991	867	983	1005	1154	1196	966	940	700	870	956
Otud4	1031	959	1024	1123	1066	1065	1044	1113	1162	1121	1286	1393	1281	1112	1292	1264	1192	1249	1081	1244	1362	1436	1389	1156	1171	1153	1265	1324	1340	1298	1114	1217	777	1100	1303
ENSMAUG00000001882	918	931	1073	1047	958	1065	991	1045	1099	971	1033	1219	1167	1043	1104	1079	1134	1010	1078	1121	1058	1202	1064	1033	1059	993	1146	1100	1091	978	1054	1135	682	1020	1091
Marchf6	1137	1140	1103	1157	1165	1065	1048	1111	1114	1107	1041	1235	1310	1087	1159	1239	1283	1104	1058	1244	1161	1227	1296	1126	1126	1111	1206	1309	1262	1166	1063	1076	906	1155	1154
Calcoco1	1169	1121	1158	1252	1287	1065	1107	954	1034	1111	791	1111	1331	948	817	1010	1064	957	995	1006	700	845	907	996	984	865	1067	852	1084	837	1139	974	754	1010	912
Gpat4	1069	947	1077	1054	982	1065	1022	1086	1050	1033	1078	1136	1085	1147	1343	1110	1053	957	982	1128	1122	1135	1218	1015	985	1082	1104	1133	1161	1057	1011	1090	814	956	1156
Brd7	1074	1017	1135	1134	1058	1064	966	1037	1076	995	1064	1170	1111	1178	1314	1131	1069	1062	1041	1174	1296	1147	1174	1061	1034	1005	1235	1138	1096	1149	1034	1182	1023	1017	1161
Cblif	2041	2513	3110	3498	2149	1063	1335	1411	926	1347	865	965	619	876	1170	945	918	681	1397	1475	833	519	1112	1139	1297	1102	1796	1114	1259	896	1393	1113	1258	1039	1289
Klc2	880	793	965	922	904	1062	928	793	963	946	964	1044	1009	1067	1140	992	983	873	926	1073	986	1039	923	978	907	904	1106	1075	1051	974	880	959	924	843	1058
Als2cl	599	658	675	758	748	1062	766	773	786	845	960	937	992	821	737	820	949	993	887	1001	996	1137	1185	1013	924	840	782	1096	1172	1113	942	930	249	900	908
ENSMAUG00000000002	756	782	1167	932	877	1061	1143	1715	1258	1097	1183	1610	1277	1486	1978	1745	1544	1351	1361	1543	1319	1346	1499	1412	1185	1171	2200	1587	1248	1403	1424	1693	2903	1303	1554
ENSMAUG00000016548	702	690	890	699	701	1061	751	821	978	766	921	941	1073	961	1383	980	805	855	860	913	1039	1071	807	823	920	890	1181	950	793	771	869	926	1746	742	910
Akap8	879	863	1005	993	1012	1061	926	939	950	947	1030	1046	1084	921	994	987	1031	880	930	987	877	1030	1059	991	883	973	1103	1093	1074	934	1034	977	711	863	1023
Igsf3	1169	1175	1089	1352	1442	1059	1044	910	1056	1056	921	1143	1009	916	800	957	1117	857	998	951	934	901	1036	847	1069	872	940	1117	1131	935	917	944	399	1033	945
Selenof	780	692	878	788	784	1058	766	803	822	723	837	904	924	961	1071	819	845	777	880	976	1023	1011	910	902	831	842	1142	977	895	834	882	924	1042	762	910
Ahcyl1	1141	1103	1230	1167	1171	1058	1105	1310	1072	1041	1105	1210	1267	1219	1400	1056	1173	1021	1017	1175	1165	1205	1219	1173	1079	1082	1215	1190	1250	1133	1101	1131	913	1021	1147
Cdk16	1013	1075	1103	1062	933	1058	952	949	1056	932	1005	1011	1124	1067	1108	1044	1169	843	973	988	979	950	1123	935	892	890	1211	1134	1059	1087	962	1006	722	898	1011
R3hdm4	724	831	969	823	858	1057	767	834	924	870	828	929	1120	1001	1191	889	892	940	928	998	1016	1177	954	1044	821	929	1146	871	962	929	901	881	1263	810	919
Grina	687	819	820	871	784	1057	841	832	821	803	900	936	1024	1004	1138	909	864	851	938	998	955	1074	926	985	855	962	1213	1040	1101	1004	995	985	1013	780	887
Anp32a	1055	982	1254	1113	1066	1056	1066	1022	1100	1073	944	1148	1081	1027	1299	1038	1172	936	1102	1114	948	1037	1013	1097	1025	1052	1287	1087	1063	940	1095	988	1292	973	968
Pcnp	1391	1268	1440	1371	1238	1056	1185	1323	1408	1230	1213	1394	1413	1287	1493	1327	1440	1251	1341	1495	1303	1414	1447	1378	1320	1361	1718	1521	1480	1309	1422	1481	1793	1238	1331
ENSMAUG00000010125	819	867	954	860	984	1056	855	850	996	869	800	1028	986	997	1042	898	883	776	921	923	912	947	876	852	840	885	1070	867	933	743	955	845	1164	772	811
ENSMAUG00000013236	1134	924	953	930	819	1056	1076	954	1289	1058	871	943	1542	1090	1030	878	1101	1071	1162	1312	819	918	958	1303	982	1046	1459	1194	1370	842	1386	1066	1611	1080	1004
Ppfia1	963	956	1002	1097	1058	1056	928	978	996	984	973	1088	994	1043	969	1013	1076	856	949	1053	895	1024	1052	943	973	840	984	1042	1086	980	941	890	564	916	963
ENSMAUG00000015824	727	713	867	771	711	1055	835	888	980	774	944	1006	1144	1045	1408	1026	853	954	872	1121	1148	1139	949	944	949	947	1313	970	922	868	986	990	1960	736	920
Stk24	804	917	936	1066	978	1055	917	1035	946	946	1034	1083	1087	1010	1108	1115	1137	970	977	1065	1036	1207	1102	1087	906	1023	1057	1156	1070	975	963	977	776	971	1050
Dennd2a	956	907	988	1011	1075	1054	864	744	873	806	811	985	830	852	793	872	913	631	823	830	631	630	860	759	700	768	846	865	805	738	772	763	453	844	782
Tspan18	911	955	1057	1020	973	1054	900	825	816	831	721	892	742	830	812	827	940	840	874	836	635	654	831	679	718	744	867	689	789	717	873	711	410	661	719
Tom1	933	952	1009	1063	1008	1054	948	879	1024	957	977	1071	1094	1068	1010	939	1082	884	890	999	886	1020	1018	1125	967	928	1171	1084	1120	991	950	998	1023	873	914
Git2	931	830	948	989	1001	1054	908	954	971	916	1150	1139	1079	1001	1188	1157	1129	940	1001	1161	1046	1179	1244	1092	1016	1031	1155	1200	1131	1156	1000	998	699	1047	1232
Rps7	841	813	921	800	797	1054	827	867	956	794	856	968	1101	927	1356	988	892	778	770	899	1101	1017	856	891	753	835	1251	1000	838	861	885	1002	1873	730	941
Plxna2	1025	1050	1116	1258	1339	1054	1145	896	957	925	1108	1088	974	863	839	1086	1113	945	913	1171	1068	903	1267	980	1012	920	902	1273	1171	1246	776	982	321	1023	1128
Synm	1310	1230	1213	1474	1426	1054	1035	1116	862	1180	923	1181	1225	788	623	983	1178	804	909	946	845	835	920	738	866	647	635	861	911	857	841	894	116	963	923
Efr3a	997	911	977	1015	1014	1053	933	995	1013	1055	1101	1133	1113	1168	1184	1099	1095	947	1029	1104	1137	1127	1211	1088	1004	1034	1175	1168	1109	1039	981	1012	864	962	983
Ahr	975	898	987	1100	1193	1053	1052	899	912	988	1112	1052	795	1040	799	1040	1189	901	1005	1041	823	1073	1268	898	946	1077	805	1103	1189	1159	838	914	180	934	1069
Actr2	977	1011	1021	1076	1010	1052	1055	1175	1057	1048	1191	1249	1202	1156	1352	1156	1210	1156	1156	1290	1471	1495	1287	1097	1067	1169	1163	1284	1189	1099	1109	1122	443	1071	1262
Snx17	747	796	1013	912	828	1052	915	871	995	811	946	1052	1015	1079	1209	949	998	857	933	1095	947	1171	1008	1004	890	1006	1217	978	1049	1033	968	948	1204	796	970
Rnf11	1087	1051	1238	1145	1096	1052	1016	1153	1202	1063	990	1215	1111	1122	1244	1081	1169	1004	1166	1241	1020	1147	1240	1144	1126	1132	1523	1246	1221	1074	1262	1215	1594	1103	1112
Rassf2	969	760	906	897	1040	1051	1059	1024	1098	1074	1227	1160	974	1004	1186	1055	1120	948	932	1070	1002	1004	1121	906	958	995	978	1171	1150	982	903	966	446	873	1081
G3bp1	956	976	1094	1067	1083	1051	1042	981	1066	939	1140	1187	1113	1164	1348	1079	1055	1010	931	1131	1228	1305	1073	1059	1023	1029	1244	1183	1106	1092	1022	1098	1186	955	1031
ENSMAUG00000014449	941	779	947	818	887	1050	924	927	1019	861	1073	1052	1087	1114	1314	1053	942	960	924	1013	1281	1264	965	1039	841	960	1195	1055	995	1034	977	974	1195	853	1011
Rps6ka3	1315	1236	1293	1330	1220	1050	1183	1243	1309	1293	1263	1395	1338	1226	1202	1321	1410	1209	1176	1335	1366	1369	1500	1325	1202	1264	1311	1356	1406	1305	1194	1287	1013	1209	1203
ND3	1401	1458	2529	1793	1139	1049	1253	2139	1448	1155	1160	1611	1250	1908	2941	1570	1677	1038	1457	1489	1184	1226	1249	1399	1339	1417	2091	1447	1294	1161	1500	1483	3063	1410	1496
Zfand5	1000	1008	1058	1141	1087	1049	967	1188	1237	1137	1146	1373	1339	1211	1404	1253	1276	1134	1188	1317	1247	1523	1254	1142	1030	1192	1258	1467	1311	1115	1258	1312	1029	1159	1157
Ube2z	936	913	1072	904	943	1048	962	940	1074	995	1019	1067	1052	1079	1238	1064	1084	976	1023	1085	1128	1218	1130	1027	1010	968	1185	1093	1128	1069	994	1024	1049	923	1107
Stk40	703	772	819	815	842	1048	875	938	988	994	1030	1042	899	1136	1130	1012	990	892	947	968	892	1118	976	979	924	918	1079	1060	963	965	942	843	783	866	976
Sqle	952	1083	971	1011	993	1046	950	756	1117	1016	1145	1054	1113	1081	1071	1014	1119	949	1058	884	971	1111	1036	1080	971	1121	1220	1070	1245	1001	845	890	1045	942	881
Esyt2	1116	968	946	1095	1060	1046	969	954	912	1029	988	1100	1167	945	841	1076	1094	976	882	988	1022	1120	1150	991	1013	875	812	990	1104	985	886	840	191	942	1062
Zfp219	916	996	1061	1038	1048	1046	892	806	1023	1039	881	1000	947	940	910	818	986	796	854	883	761	839	1003	977	740	891	913	942	1007	857	888	831	684	876	814
Tmed7	1058	1167	1199	1280	1124	1045	1169	1250	1206	1197	1077	1264	1311	1304	1469	1265	1287	1258	1318	1329	1327	1422	1289	1272	1270	1190	1427	1277	1302	1169	1392	1345	1546	1123	1213
ENSMAUG00000008927	961	930	1029	1086	970	1042	962	968	943	883	988	1074	1241	942	986	1061	1077	901	952	1059	926	1079	1053	1054	944	985	1091	1186	1056	984	961	908	563	988	1104
Vps54	1160	1022	1098	1209	1076	1042	1074	1124	1124	1100	1070	1209	1208	1117	1143	1097	1190	1012	1096	1198	1089	1178	1311	1194	1104	1014	1244	1259	1413	1170	1081	1164	859	1051	1236
Adcy6	994	961	1068	1147	1090	1041	956	934	905	934	836	1036	1133	932	1064	951	989	869	907	966	986	1145	1120	1022	844	821	1041	1005	1096	1003	903	956	872	867	917
Zbtb7a	781	898	1008	961	937	1041	894	967	976	998	881	1014	1049	984	1057	893	997	949	993	1008	835	1040	943	957	924	803	1106	873	962	942	882	881	828	876	940
Chrdl1	1056	975	953	1059	1014	1039	982	988	1016	919	899	989	1142	950	841	962	1053	875	950	1040	842	966	1094	1002	937	892	971	1243	1092	954	1072	903	572	988	906
Rasgrp3	1230	1034	1187	1275	1166	1038	1036	992	1244	1076	1036	1117	844	1100	1019	983	1195	955	927	990	915	1093	1068	924	951	958	961	1044	1153	829	876	834	631	996	948
Usf2	837	849	956	916	929	1038	887	840	935	897	862	976	1039	962	1037	867	1012	829	883	929	840	861	904	866	745	853	1153	946	975	852	853	889	1226	784	921
Sfxn3	981	980	1145	1071	1063	1038	902	906	979	916	849	973	1002	1047	923	977	1094	775	893	921	948	929	953	936	904	842	1040	973	980	905	893	916	906	835	952
Sat1	713	745	842	773	750	1038	906	1052	1150	1024	1234	1177	1341	1085	1859	1333	1102	1249	1042	1347	1607	1634	1126	1216	986	1103	1412	1206	1256	1147	1183	1157	2031	1014	1230
Nr1h2	861	789	1009	902	957	1037	938	833	901	935	872	1017	995	990	1016	941	916	795	887	1001	806	888	943	952	881	794	1116	1015	1015	886	920	918	1026	822	904
Usp25	840	729	741	834	792	1037	945	1045	1009	953	1368	1148	1205	1103	1512	1255	1184	1373	1267	1515	1644	1629	1580	1304	1253	1413	1470	1673	1500	1589	1300	1412	895	1136	1476
Sh2d3c	614	576	714	668	722	1036	675	664	710	685	749	881	1192	795	674	787	847	608	599	897	753	695	693	671	645	631	825	841	684	699	877	877	588	738	907
Mapt	932	1000	898	1124	1117	1036	979	825	870	925	983	989	1057	780	573	932	1082	780	667	900	735	833	1155	814	855	777	723	1046	1047	994	796	837	309	1038	973
Ppp1r18	683	671	806	684	706	1034	842	851	856	809	1007	1003	968	920	1169	1030	904	928	867	1032	1029	1053	898	890	870	901	1029	1023	919	922	855	922	519	823	1003
ENSMAUG00000016142	1325	1085	1036	1276	1175	1034	1087	992	1106	974	1303	1212	1317	958	1050	1302	1150	1045	931	1171	1279	1180	1421	1255	1153	1098	1067	1336	1304	1367	941	1086	717	1163	1280
ENSMAUG00000002112	765	737	910	809	779	1033	788	912	954	746	942	962	1154	1030	1418	1005	832	934	881	1014	1258	1145	900	924	808	931	1281	1129	847	856	942	933	1915	835	940
Csnk1d	751	836	851	920	865	1033	870	881	864	926	1028	1017	1025	940	976	1056	1053	823	890	935	1035	1080	1044	934	874	862	926	1035	993	926	905	906	457	833	928
Eftud2	809	746	851	897	895	1033	880	900	925	903	1005	1041	1018	979	1080	1022	1001	927	896	970	1067	1144	1006	943	881	915	1016	1051	1011	1050	870	903	765	839	1027
Rab8a	750	667	829	786	668	1031	887	898	916	839	1029	1049	1071	1030	1299	997	970	980	971	1142	1195	1226	1082	1140	929	1034	1304	1169	1167	1105	1054	1050	1126	859	1107
Aebp1	772	867	969	1172	867	1031	1005	981	973	976	833	930	979	1137	1057	857	999	759	953	1024	1019	987	994	826	733	752	883	966	1084	925	826	748	517	682	858
ENSMAUG00000017794	485	670	645	638	684	1031	771	738	606	843	786	930	1294	962	682	904	924	699	692	901	779	953	887	738	703	613	800	909	898	750	879	951	296	885	913
Nptxr	931	941	1086	1120	1006	1031	905	906	939	964	865	944	894	967	997	888	1001	785	832	871	802	844	915	864	742	804	1023	1000	919	913	779	860	859	716	876
Ptov1	835	852	1012	1082	978	1030	899	867	913	889	854	959	1074	988	1008	888	945	772	931	959	767	750	979	923	827	885	1119	953	1045	895	981	952	1043	797	932
Tspan14	674	720	808	738	727	1030	810	822	837	763	865	873	1059	905	1035	905	885	789	763	940	885	991	943	850	762	902	1107	957	925	857	943	854	1068	769	914
Prpf38b	1046	1101	1272	1197	1186	1030	1073	1186	1210	1089	1135	1305	1261	1103	1347	1235	1196	1083	1145	1176	1130	1183	1211	1201	1115	1130	1210	1161	1197	1091	1115	1128	1028	1019	1225
Fndc3b	964	1099	1040	1293	1149	1029	1017	1102	1071	1114	1015	1154	1285	942	1073	1141	1230	991	946	1084	1356	1302	1260	930	907	1011	1012	1155	1193	1103	969	1081	726	985	1077
Ezh1	1056	983	1082	1131	1090	1029	969	915	965	975	990	1059	1138	899	910	962	1033	916	841	1066	893	917	984	1033	862	963	1013	1046	1093	1004	1018	928	658	1004	979
Scyl1	787	772	855	858	832	1029	840	714	875	734	832	822	936	873	944	836	821	769	830	860	826	912	931	875	749	813	968	927	926	849	846	794	912	703	832
Spns1	839	885	895	902	954	1028	929	801	910	887	877	940	1105	965	1057	800	1000	832	1001	1059	975	951	992	1027	903	923	1164	911	1134	1080	838	936	1073	802	943
Arl5a	1063	1081	1097	1152	1022	1028	1053	1197	1116	1118	1108	1217	1195	1156	1275	1118	1246	1120	1077	1240	1033	1347	1208	1293	1154	1224	1356	1279	1226	1127	1146	1233	1076	1082	1158
Ss18	944	1045	1115	1036	1039	1028	1018	1093	1104	1057	1000	1241	1131	1107	1222	1127	1134	1045	1122	1119	1123	1164	1169	1140	1038	1052	1216	1135	1195	1038	1005	1024	894	902	1124
Usp34	1424	1199	1133	1446	1323	1027	1162	1041	1113	1014	1204	1184	1256	1074	953	1249	1248	1032	958	1158	1246	1186	1371	1160	1066	1033	1141	1378	1242	1214	948	1183	633	1143	1279
Pan3	1132	963	980	1110	1037	1027	970	1011	1091	983	1103	1096	1148	1063	1011	1151	1156	982	955	1105	1053	1144	1204	1061	1000	1029	1056	1182	1236	1108	974	1050	647	1052	1117
Clu	682	675	878	857	647	1025	1039	1390	1087	971	1075	1132	1346	1112	2018	1421	1113	1260	922	1224	1942	1757	1093	966	1031	912	1250	1092	1083	1162	1088	988	1842	784	892
ENSMAUG00000005660	806	764	779	792	858	1025	900	1020	888	928	968	1088	757	1078	1041	1034	966	927	969	1094	841	983	1098	931	1069	858	1119	1013	992	957	1062	872	822	802	913
Rab11fip5	839	930	931	1017	965	1024	914	860	880	868	815	944	1110	931	845	770	964	772	848	901	970	803	954	838	764	773	957	991	899	833	890	914	665	912	840
Rnf167	936	878	974	982	946	1024	896	826	966	961	852	1049	1082	1054	1109	1019	991	834	955	1017	844	983	971	1024	958	949	1245	1007	999	860	1000	955	1321	851	950
ENSMAUG00000015003	947	926	1125	1038	951	1024	995	1118	1092	1033	1048	1173	1067	1103	1427	1070	1114	1011	1093	1107	1132	1166	1060	1027	996	1017	1271	1018	1022	845	1000	945	1188	902	1042
Aldh1a2	1191	1066	1041	1287	1092	1024	969	953	1192	1095	895	1087	1159	1068	1076	971	1027	792	1037	1067	879	809	1322	999	985	862	1253	1217	1093	786	1068	1018	1100	885	1011
Ccny	1055	920	1018	1021	961	1022	950	966	1038	1026	932	1049	1339	982	1056	1018	1070	912	973	1097	1039	1163	1086	1053	930	855	1086	1072	1114	983	989	1069	870	1005	1039
ENSMAUG00000021108	904	720	955	829	757	1022	850	843	954	790	1028	995	946	1087	1230	1014	946	943	1040	1170	1104	1090	1111	1013	980	992	1387	1204	1044	1033	1086	1114	1618	897	1013
Map3k20	1223	1145	1303	1395	1078	1022	1005	1159	983	984	1068	1174	1074	1069	970	1015	1137	866	1053	1125	941	988	1271	946	973	981	1088	1172	1154	1108	1082	1051	644	1035	1132
ENSMAUG00000004145	1039	990	1296	1329	1334	1021	1133	941	1036	1043	916	1062	1204	967	860	998	1194	886	978	1033	752	920	1121	1022	1011	957	905	1119	1155	904	941	1018	582	1086	904
Ppm1g	897	858	1045	1011	940	1020	973	1021	1047	1021	987	1091	1120	1051	1342	1075	1011	1069	982	1060	1184	1179	972	1029	948	979	1228	1012	1013	954	1084	1001	1148	831	929
Bak1	442	404	473	391	443	1020	721	784	795	743	1222	990	855	1137	1670	1148	901	1278	1135	1480	1573	1611	1382	1249	1093	1252	1657	1402	1249	1427	1164	1195	1174	923	1326
Sh3gl1	691	647	782	759	720	1019	786	747	900	746	815	856	826	948	1038	883	780	811	826	865	896	899	854	800	703	833	1067	962	935	812	897	842	1013	668	877
Psme4	1245	1105	1153	1273	1161	1019	1127	1178	1203	1086	1249	1314	1260	1186	900	1171	1285	1163	1010	910	1306	1394	1302	1188	1102	1194	1258	1263	1321	857	1007	1154	810	1079	1214
Bpnt2	1041	1140	1244	1293	1109	1019	1051	1123	1061	1018	959	1109	1118	1079	1172	1064	1210	954	1017	1143	1031	1077	1128	1031	993	961	1212	1132	1086	977	1008	1058	1041	980	1014
Cd82	973	876	1035	1086	923	1018	870	777	925	836	784	930	943	917	939	866	910	746	907	898	754	820	907	961	783	874	1052	951	953	899	928	874	958	748	909
Ifngr1	1173	979	1015	1041	928	1018	1104	927	1145	1106	1034	1046	1395	1022	1259	1014	1174	1057	1078	1320	1304	1386	1211	1130	888	1300	1326	1235	1329	1136	1091	1061	1527	957	1216
ENSMAUG00000008863	915	841	1093	996	927	1018	970	1098	1138	987	1019	1086	1272	1086	1527	1147	1096	1116	1080	1107	1258	1319	1008	1098	968	1009	1404	1106	1086	1007	1206	1041	1898	891	1049
Prpf19	808	738	885	897	838	1018	862	873	850	819	882	909	974	990	1087	907	946	851	798	929	992	1028	885	959	879	780	1008	906	922	884	952	792	791	736	867
Wsb2	849	821	981	1007	977	1017	935	945	953	884	1021	1014	986	1001	1114	1019	1072	989	1027	1044	1058	1146	1087	1000	960	896	1161	1017	1064	984	997	1004	931	787	910
Rbck1	628	606	764	722	692	1017	900	861	883	870	938	915	956	963	1175	988	952	1020	1017	1174	976	1136	1135	970	882	945	1178	1060	1077	1022	962	977	805	840	1050
Galm	1057	1065	1120	1109	1206	1017	972	901	971	913	859	991	1055	1039	960	947	1006	740	967	1049	736	854	1022	1010	965	910	1205	1015	996	957	973	1043	963	901	989
Lama2	1128	1072	1010	1264	1392	1016	1087	847	989	1008	888	957	1361	826	735	988	1097	1137	801	969	1027	989	1129	1010	901	786	843	929	1150	1044	847	915	585	892	1006
Arhgap1	976	848	1029	1060	992	1016	864	865	929	811	892	1074	876	1001	954	926	1063	715	968	1002	862	975	1038	915	995	889	1062	995	943	919	1042	1000	752	877	927
ENSMAUG00000016653	557	605	710	598	568	1016	671	738	783	636	733	742	997	871	1287	860	715	803	735	851	1140	1090	735	733	735	697	1067	820	705	683	785	819	1793	663	804
ENSMAUG00000003218	1049	1124	1069	1198	1178	1015	1116	874	1136	1093	833	869	1016	1015	865	787	1073	1063	1073	1251	840	916	980	1233	955	1036	1185	1183	1252	748	1100	937	986	946	960
Kif1b	1228	1078	1015	1276	1179	1015	1151	874	1036	951	1100	1151	977	857	681	1052	1115	932	812	1018	1011	1089	1167	956	1003	856	773	1131	1113	1013	710	841	357	1036	974
Rnf13	1092	1115	1192	1181	1075	1014	1027	1093	1158	1046	1010	1192	1176	1185	1135	1051	1203	930	1146	1228	1019	1079	1209	1039	1055	1176	1331	1236	1294	1046	1209	1203	1097	1050	1194
ENSMAUG00000018496	1050	930	1029	1075	975	1014	982	1006	984	954	1022	1150	1059	1047	1169	1026	1087	977	1006	1064	1084	1096	1116	1084	979	1002	1197	1311	1118	1121	992	1021	776	970	1165
Hmgcs1	1122	1621	991	1643	1288	1013	1336	1017	1594	1794	1888	1384	1169	1446	1479	1424	1500	1467	1254	1124	1344	1786	1389	1550	1223	1478	1356	1244	1702	1159	969	981	1182	1096	1167
Rcn1	742	741	931	938	801	1013	958	1061	991	848	972	1124	1008	1080	1339	1112	1069	951	1039	1037	1306	1166	1079	1005	895	919	1293	1126	1035	972	973	1043	1197	782	1018
Stk39	931	950	1058	1038	867	1013	901	1018	1089	913	917	1086	1319	1074	1467	1122	974	1067	999	1158	1398	1221	1011	1092	1013	988	1404	1029	1033	993	1001	1095	1841	889	997
Csnk2b	663	706	887	764	760	1013	795	750	865	803	812	866	940	994	1238	852	849	826	906	927	913	996	854	901	827	905	1221	920	902	879	904	882	1274	761	891
Hnrnph3	1039	1124	1237	1147	1124	1013	1040	1181	1214	1178	988	1279	1324	1163	1286	1187	1217	1188	1303	1223	1058	1161	1211	1225	1169	1070	1453	1143	1176	1075	1302	1211	1402	1014	1095
Pi4kb	954	902	1023	996	996	1012	966	839	958	883	947	946	1064	1009	1015	926	974	842	905	1044	1008	1060	1125	988	943	898	1105	1079	1065	1015	876	935	753	869	986
Pfkl	777	724	809	846	751	1012	784	769	836	806	787	789	1088	941	1004	807	886	716	770	805	862	1179	859	804	665	702	841	797	1002	762	852	771	1120	799	739
She	877	949	1034	1005	1140	1011	950	1029	891	848	906	1158	674	949	753	1107	1067	848	847	874	619	674	1047	819	866	862	906	932	927	874	806	880	222	726	990
ENSMAUG00000016488	745	737	1008	848	780	1011	774	986	913	648	881	1023	1010	1145	1360	1131	1025	964	952	1166	1167	1254	1122	1121	1049	1054	1369	1292	928	958	1119	1111	1677	1072	1154
Rab4b	851	799	921	997	908	1011	892	830	943	910	838	970	906	925	1091	951	908	814	918	958	894	947	941	860	861	821	1043	935	951	836	885	946	922	766	877
Washc2	866	903	884	922	940	1011	936	901	921	922	1025	1026	1020	909	1116	1115	1086	887	942	1066	1119	1162	1076	972	936	1081	1016	1050	1074	1015	910	887	494	907	1060
Hgs	740	810	869	900	882	1010	876	863	876	853	918	1005	1050	965	999	951	930	849	856	979	1008	989	984	930	824	911	958	918	1005	1009	851	904	610	839	923
Kif13a	1265	1132	1149	1371	1306	1010	1137	945	1001	1072	1060	1035	1072	838	682	1040	1132	861	880	1000	855	893	1167	857	901	961	811	1179	1071	1056	839	876	293	1009	1039
Lims1	1029	919	1159	1120	1030	1009	899	915	982	967	927	1024	881	1067	1065	983	1010	924	1184	1257	866	1097	1212	1004	1018	1004	1313	1076	969	898	1063	958	1371	911	1004
Fgd5	769	766	863	827	892	1009	936	738	663	820	826	929	863	731	613	804	897	742	691	862	682	938	928	732	668	708	693	826	1030	867	809	764	169	798	871
Tent4b	1148	1120	1184	1226	1220	1009	1113	1066	1148	1125	1103	1251	1249	1148	1070	1050	1240	1050	1049	1088	1033	1203	1258	1118	1029	1090	1187	1251	1281	1102	1066	1078	831	1090	1168
Inf2	731	779	929	882	857	1008	715	842	781	804	776	943	939	800	754	833	987	777	828	823	854	904	909	789	719	857	833	825	888	880	728	805	403	760	859
Slc20a1	746	730	770	713	721	1008	797	832	848	869	911	988	1131	883	848	924	1004	768	827	1055	932	920	892	770	824	719	1100	991	798	857	884	944	747	749	1095
Map2k1	866	728	895	901	859	1007	816	892	859	760	891	968	898	933	1107	909	939	864	869	945	892	994	979	930	830	921	1133	1058	979	960	877	934	1065	848	1018
Als2	1067	991	1007	1150	1100	1007	1117	885	1089	1207	1033	1085	1008	1169	874	1042	1230	964	1023	1146	938	1086	1135	1156	968	1065	1002	1115	1243	1039	1021	963	596	831	1084
Ids	1245	1159	1173	1267	1306	1007	1053	1269	934	1003	918	1132	1007	1006	1011	912	1183	847	1031	1019	754	942	1197	945	1046	949	809	1026	1110	903	976	1019	143	1053	1025
4930523C07Rik	1190	978	1073	1121	1103	1007	993	970	954	1035	1079	1317	1267	1006	1115	1182	1124	1105	1178	1202	912	1191	1182	1225	1103	1030	1105	1122	1206	1105	1225	1181	674	1149	1206
Gm2a	547	546	662	649	616	1005	709	763	751	671	1002	868	797	895	1099	929	873	995	903	1226	1127	1294	1152	1041	972	1230	1107	1084	1105	1158	864	958	410	807	1079
Ndfip2	1102	1012	1090	1089	1036	1005	1132	993	1295	1070	1016	1054	1198	1158	1181	1048	1153	1034	1159	1231	993	1145	1193	1187	1059	1103	1450	1253	1218	1051	1107	1125	1471	1028	1152
Snx1	1002	882	1007	1063	928	1005	869	839	973	887	959	958	1019	942	1093	938	936	831	916	1022	1142	1013	1043	965	921	1019	1152	1091	1043	972	923	963	1001	786	1012
Gaa	886	877	977	1012	1021	1005	901	824	829	874	780	926	1027	876	878	844	945	787	843	920	944	852	958	885	813	817	959	941	1033	913	884	833	591	815	834
Rragc	936	975	1029	1037	986	1004	1108	1057	1162	1039	1096	1194	1186	1226	1457	1145	1063	1152	1103	1210	1277	1346	1264	1204	1162	1143	1327	1261	1268	1212	1134	1157	1152	1032	1158
Ncln	704	757	978	853	865	1004	859	874	839	840	818	996	982	948	1095	894	928	834	843	897	946	957	948	874	743	844	1060	889	891	875	832	880	948	710	866
Cct8	951	923	1070	1048	957	1004	968	1040	1294	1143	1105	1215	1197	1154	1670	1165	1091	1123	1063	1183	1524	1416	1147	1124	1093	1015	1492	1187	1160	1061	1091	1148	1663	885	1124
Dyrk1a	891	918	964	1057	958	1004	966	933	934	988	965	1039	1098	1039	1131	1039	1062	958	924	1054	1087	1100	1066	1039	955	956	1109	1089	1079	1044	939	1024	862	899	1040
ENSMAUG00000008312	1081	961	972	1124	977	1003	960	881	1156	1113	989	1011	1149	1118	1274	961	921	931	908	935	1041	974	903	1023	1002	929	1453	988	1111	931	941	928	1427	830	990
Usp47	1165	1008	1049	1173	1098	1003	1039	1089	1046	1051	1147	1096	1194	1004	1057	1101	1166	993	970	1082	1129	1146	1169	1026	1018	970	988	1190	1169	1067	954	1022	532	945	1079
Ctss	577	481	674	577	530	1003	868	925	966	789	1356	995	977	1022	1922	1288	1065	1078	815	1017	1850	1498	938	990	899	1131	1225	1169	1030	1050	802	899	1170	771	1190
Adam15	604	643	748	718	679	1003	791	736	793	701	850	837	916	908	919	922	851	696	782	745	846	926	811	817	646	796	987	750	786	848	800	694	729	724	702
Fkbp15	1028	996	1000	1043	1074	1002	1021	924	948	1021	1010	1072	1023	986	1057	1011	1064	907	946	1026	1102	1023	1062	926	969	942	978	1003	1068	1009	954	915	533	915	1001
Mtarc2	999	1003	1040	1067	1027	1002	966	1053	1026	954	875	1011	1075	1006	1032	844	988	790	901	1011	789	848	989	926	864	899	1102	1002	994	885	977	953	1001	817	914
Ecm1	480	513	845	599	517	1002	917	1007	764	725	946	982	950	1131	1550	1217	1005	1097	1264	1444	1189	1311	1384	1161	910	1709	1749	985	1334	1462	1134	1022	1224	909	1377
Scnn1g	994	994	948	1008	1088	1000	927	905	976	1148	807	1076	1564	962	781	932	1158	781	958	1215	848	872	1115	1106	1142	791	1148	1014	1183	1007	1188	1015	897	1152	1013
Jade2	843	845	847	917	924	999	914	875	853	990	891	1038	1565	905	961	1027	968	1055	916	1212	1083	1017	1061	1076	926	819	1123	1116	1094	1135	1152	1125	765	1079	1084
Eif3d	676	641	758	734	722	998	791	837	861	757	899	930	885	957	1214	943	893	994	960	1013	1192	1139	934	918	871	809	1114	868	794	844	893	834	1089	759	818
Llgl2	1019	1022	1057	1108	1175	998	913	842	962	966	817	985	1068	966	848	849	992	749	890	943	896	858	1058	920	931	919	1008	969	1036	945	843	878	828	889	926
ENSMAUG00000016173	835	791	803	870	864	998	951	958	944	910	1089	1093	1054	926	1051	1116	1054	1204	1012	1216	1165	1354	1316	1058	1089	1112	1096	1253	1300	1278	1075	1054	516	1031	1223
Atg9a	776	757	982	931	913	998	865	829	959	887	910	922	971	962	979	848	941	813	923	892	770	862	859	874	734	832	1008	859	991	845	795	778	724	720	806
ENSMAUG00000010143	385	404	551	401	428	996	815	934	1013	933	1112	1097	1099	1196	1706	1262	1014	1362	1153	1394	1341	1572	1384	1255	1101	1113	1679	1373	1352	1453	1327	1359	1448	1042	1298
ENSMAUG00000014417	701	712	860	763	671	996	753	799	907	734	790	904	1046	889	1222	973	870	834	848	930	1023	1072	820	892	867	856	1256	930	834	785	954	842	1942	693	915
Slc48a1	763	814	876	857	838	995	811	726	802	752	779	912	975	854	871	871	861	768	902	922	884	822	877	887	866	880	1122	960	956	848	1011	896	1094	801	862
ENSMAUG00000002325	616	636	763	669	623	994	690	724	785	638	766	782	936	882	1118	780	770	774	680	803	936	957	757	771	696	751	1033	847	735	670	801	818	1303	641	701
Sgpl1	1108	1027	1071	1058	1010	994	994	1153	1131	1036	1061	1139	1169	1022	1272	1241	1171	1001	961	1135	1350	1225	1153	1056	1007	972	1071	1161	1148	1113	949	990	883	959	1125
Rapgef1	806	807	889	916	882	994	1000	968	849	912	1083	1074	963	884	917	1029	980	805	849	971	948	1117	1184	863	875	922	811	1131	1080	1029	860	900	224	908	1023
ENSMAUG00000021258	329	301	378	345	327	994	756	882	893	789	1157	1093	1008	1024	1525	1122	884	1428	1345	1617	1730	1711	1588	1547	1278	1333	1637	1560	1431	1580	1331	1461	1076	1047	1433
Crtac1	869	959	1688	661	1157	993	654	965	656	887	1026	880	902	1208	626	749	807	561	869	705	655	667	988	601	564	753	809	745	589	493	996	899	680	529	1093
Tex261	851	779	988	871	849	993	804	824	819	781	770	907	914	910	978	834	885	770	898	894	854	908	977	867	808	847	1041	938	941	846	873	870	1041	771	911
Lama3	1296	1134	1072	1414	1601	992	887	738	800	805	1032	989	752	626	500	806	974	583	786	928	843	721	1376	817	875	689	560	1085	990	753	574	742	200	1080	910
Tmem132a	706	641	793	765	686	991	799	847	800	724	926	915	761	938	1328	815	779	850	762	936	1007	1109	976	862	678	780	970	944	814	776	745	784	728	686	812
Mdfic	1130	953	1105	1183	1046	991	1045	1112	1292	1022	1166	1199	1102	1250	1343	1166	1164	1100	1169	1300	1278	1199	1390	1147	1138	1216	1448	1239	1254	1230	1343	1275	1191	1049	1170
Ddx46	986	949	1075	1040	1038	990	1031	1053	1075	1093	1112	1155	1143	1052	1237	1077	1090	1009	919	1034	1051	1114	1093	1025	926	957	1065	1098	1045	939	910	1010	895	898	1076
Maged1	802	873	1053	1024	909	990	840	898	830	774	804	946	937	969	1142	903	915	837	908	955	1066	1072	989	864	750	827	1051	1000	950	886	851	912	1048	725	801
Lpgat1	985	864	911	995	868	989	918	948	918	912	1025	953	958	895	1019	973	955	950	902	1016	1127	1028	1115	939	927	926	975	1081	1011	1014	844	951	569	888	1126
ENSMAUG00000000598	861	830	1001	944	909	989	819	914	920	813	916	981	748	875	1020	913	910	863	848	952	996	966	966	883	792	930	968	1013	912	886	764	766	665	734	852
Xpo1	1050	937	1091	1050	1017	989	1014	1174	872	903	1053	1224	1168	909	1230	1260	1137	1162	1067	1329	1416	1294	1371	978	1054	1144	1365	1263	1078	1207	1069	1269	785	1026	1332
Ints1	567	745	756	813	840	989	801	828	737	840	810	887	830	805	881	829	870	767	694	838	883	917	944	774	658	740	748	869	899	847	706	728	409	682	826
Lmcd1	1021	789	972	976	936	988	915	856	956	768	840	942	836	825	843	903	835	699	839	985	690	729	895	814	821	748	1138	972	898	763	895	829	917	796	870
ENSMAUG00000015008	780	782	1016	828	776	988	799	930	926	712	822	888	971	1034	1333	846	862	783	877	946	873	935	798	861	806	812	1240	938	855	762	866	896	1784	754	853
Luc7l3	1213	1184	1397	1351	1211	988	1031	1132	1297	1140	1011	1287	1171	1203	1165	1054	1204	1011	1249	1095	968	1096	1206	1225	1147	1089	1401	1230	1150	949	1155	1110	1483	1128	1114
Zfp710	793	746	835	879	798	987	890	855	819	839	1026	1043	782	1012	946	1069	995	821	868	1066	971	1018	1094	897	853	1102	1022	1073	1145	1060	867	883	664	793	1026
ENSMAUG00000012655	732	815	928	961	900	987	892	815	883	889	910	939	952	909	941	855	942	760	825	906	951	899	963	853	782	822	905	875	950	866	842	794	697	784	882
Xpnpep1	706	801	924	827	856	987	889	933	885	821	940	996	985	994	1264	953	996	898	877	1022	1050	1085	972	965	911	901	1166	1002	945	893	904	920	911	877	912
Park7	811	772	1058	872	838	987	796	822	877	866	844	984	977	1023	1238	991	889	882	890	941	975	980	876	957	949	872	1363	977	880	825	950	910	1685	770	922
Cmip	648	705	693	799	752	986	799	860	816	792	1013	874	1103	862	945	1025	932	940	869	1103	1058	1127	1087	827	764	880	1003	1108	1086	1102	981	983	532	929	995
Atp5c1	967	936	1121	957	909	986	913	1121	1040	902	967	1103	1083	1126	1507	1010	1035	940	987	1173	1062	1159	1101	1090	1033	1100	1448	1130	1066	1062	1005	1187	1581	898	1167
Traf7	934	805	909	923	888	985	887	795	944	905	944	940	918	957	952	921	1017	758	816	854	850	924	954	861	835	817	960	960	1000	852	840	836	807	809	869
Ddit4	203	247	194	181	181	985	250	401	379	553	371	522	1293	303	273	378	579	223	174	588	340	306	171	181	214	188	297	203	234	233	309	356	1997	259	545
Glrx	720	768	1015	767	726	985	752	818	904	764	978	881	854	1006	1623	1028	892	1155	885	986	1330	1470	1027	1029	797	874	1036	943	952	968	965	836	1353	802	841
Lfng	712	754	851	745	703	985	749	739	807	689	852	811	685	914	978	841	744	722	668	767	657	757	805	837	713	842	1099	828	733	734	785	758	818	609	805
Agbl4	1004	1104	1254	1164	1135	985	1044	1142	1224	1143	1056	1246	1171	1241	1243	1104	1180	1042	1139	1214	1074	1174	1165	1102	1024	1060	1520	1093	1207	1058	1105	1090	1687	922	1115
Arl2bp	974	985	1070	1038	942	983	882	881	975	947	882	1039	1099	942	1049	981	1074	868	927	925	911	1002	1042	953	867	909	1119	1039	1005	856	969	881	1199	840	906
Pitpnm1	686	645	712	776	695	983	813	862	849	828	995	919	886	924	1041	940	894	814	827	960	836	1040	940	863	766	915	939	919	1024	958	797	794	458	781	860
Frmd8	768	777	880	751	857	983	801	780	831	780	1000	971	962	904	913	949	882	662	742	867	844	898	853	791	720	796	932	961	929	876	820	860	619	716	873
Ptpn23	677	750	822	914	829	983	893	816	818	808	881	960	938	872	838	818	886	870	806	911	836	998	1035	787	738	840	803	922	959	919	815	851	486	763	890
Smarce1	1055	971	1154	1035	994	982	936	1003	1101	922	1011	1118	1132	1043	1238	1064	1029	942	1054	1069	1099	1111	1133	1065	954	1025	1229	1110	1075	961	1014	1032	1099	958	1009
Irf2	766	722	768	759	742	982	907	893	991	825	1138	1048	927	1026	1337	1177	956	984	1051	1223	1066	1188	1267	1089	1045	1166	1336	1220	1129	1211	1057	1210	911	946	1229
Map2k2	641	673	832	791	681	982	775	786	793	714	814	846	941	868	1079	851	788	784	798	875	864	952	820	844	712	791	1036	922	894	846	823	831	1244	710	882
Rbl2	1199	1093	1135	1226	1193	982	1037	1048	1145	1078	1060	1173	1067	999	987	1038	1105	887	992	1061	905	1019	1220	1049	1065	1021	1067	1158	1200	1088	1005	1001	745	1051	1155
Hivep1	939	972	824	1097	1177	982	1038	903	804	1005	1161	1129	1131	848	805	1038	1143	1053	873	1068	947	1132	1246	1046	1000	924	753	1237	1253	1188	888	942	259	1071	1109
Brox	1125	1027	1058	1080	1060	981	910	1021	1104	1041	954	1159	1123	1030	1011	1062	1109	923	1038	1098	931	1085	1131	1071	1054	1015	1181	1095	1141	1003	1004	1016	883	919	1080
Adnp	1072	953	1010	1150	1035	981	966	1032	1054	1015	1011	1107	1131	965	1108	1020	1135	952	935	1046	1077	1077	1164	1006	994	1022	1073	1165	1159	1049	1022	1011	799	984	1090
Rhog	636	606	770	616	644	980	851	786	875	784	1021	898	876	1074	1285	989	906	845	951	1054	1049	1097	949	888	877	1113	1288	1011	953	968	902	927	1086	700	1016
Tom1l2	922	973	966	1124	1031	980	951	850	844	871	867	1002	997	893	725	875	985	734	802	926	781	809	946	870	795	812	895	926	854	883	857	778	596	896	852
Dcbld1	889	800	841	887	892	979	867	833	961	860	845	915	967	1032	861	917	960	745	850	873	761	733	858	843	802	802	1165	1005	864	877	882	941	703	900	934
Rab21	1065	1088	1057	1163	1037	979	1050	1141	1271	1115	997	1238	1285	1194	1293	1189	1270	1071	1206	1310	1133	1234	1249	1235	1140	1115	1511	1228	1303	1199	1241	1271	1387	970	1124
ENSMAUG00000005143	658	648	857	684	667	978	804	873	860	751	868	906	1039	1039	1291	954	833	904	814	1006	1093	1122	838	837	842	893	1205	959	855	864	969	922	1578	764	847
Ralgapb	1106	1040	1087	1130	1106	978	975	949	963	993	1116	1080	1087	1006	894	1047	1170	948	969	995	999	1126	1172	985	1023	889	960	1091	1116	1067	911	974	583	969	970
Prpf4b	1037	1006	1013	1132	1037	977	978	987	1154	1095	1079	1106	1166	1000	959	1086	1135	902	916	983	1066	1103	1204	1039	1003	985	955	1171	1151	1002	905	1013	506	976	1090
Mta2	760	853	956	950	906	977	929	908	1001	979	1011	1002	1004	1045	1167	1030	1036	877	889	1027	999	1024	967	1024	891	941	1102	943	1000	938	917	934	733	810	909
Flot1	801	782	936	868	832	977	779	781	867	804	876	985	1047	921	1145	919	923	834	798	903	911	992	831	874	846	799	1073	874	950	843	912	875	1233	786	837
Adprh	815	712	892	879	803	977	850	858	931	803	994	919	937	995	1171	943	888	847	882	981	962	999	1046	906	875	897	1176	1073	984	882	889	900	1419	738	1034
Vps28	792	670	881	723	721	976	750	770	889	750	900	905	971	962	1171	949	851	856	868	993	1053	1097	958	922	898	907	1205	984	934	879	886	898	1279	783	922
Gabbr1	831	925	956	1020	1050	975	938	781	836	942	835	969	1044	933	738	873	1008	740	828	829	670	795	896	864	755	819	783	949	1009	860	875	789	518	817	832
Suclg1	1098	1073	1254	1063	865	975	929	1186	977	829	1021	1007	1104	1132	1781	1033	980	951	969	1077	1237	1107	1054	983	1074	1015	1337	1076	1042	1002	922	1064	1468	896	1059
Dvl1	899	879	977	1039	927	975	952	792	993	914	975	994	1046	908	888	816	911	755	819	783	794	888	895	850	836	831	936	917	977	859	873	794	725	787	818
Abi3	422	496	646	530	529	975	683	840	725	617	985	935	716	934	933	1045	942	950	848	1166	802	1033	997	948	812	983	1239	1209	1003	971	909	951	713	874	1200
Etf1	1145	1071	1126	1177	1108	974	1005	1085	1102	1013	1089	1199	1104	1061	1283	1084	1096	1082	1053	1092	1340	1339	1169	1183	1070	975	1044	1153	1143	1088	1039	1007	676	958	1117
Ddx60	123	90	143	104	118	974	760	882	856	624	1353	1049	1032	670	1776	1292	769	1626	1467	2029	2426	2191	1731	1594	1480	1673	1821	2013	1661	2264	1509	1888	842	1274	1743
Hnrnpr	1012	964	1155	1103	981	973	982	1050	946	966	937	1174	1108	1060	1126	1066	1046	983	1105	1124	1073	1146	1089	1010	1014	1025	1200	1176	1090	987	1154	1075	1041	906	1019
Fbxo31	730	860	856	921	958	972	868	840	885	955	855	870	1017	983	821	770	954	813	815	860	726	816	939	847	771	816	913	918	915	807	789	796	606	752	831
Nt5c3	476	358	467	472	429	971	770	873	929	776	1299	1112	1055	1011	1858	1286	869	1608	1312	1865	1634	1858	1672	1497	1247	1367	1683	1573	1363	1606	1443	1483	1426	1141	1498
Slc6a4	1062	974	1174	1245	1045	971	850	892	878	870	849	851	589	918	867	995	1027	906	822	780	744	675	906	942	792	878	994	901	845	802	808	683	636	529	847
Ubap2	849	898	950	1071	1012	971	924	986	895	963	1006	1063	1097	981	1036	1031	1108	978	879	999	1122	1095	1125	952	916	926	962	1049	1073	1041	942	950	715	860	981
Gpatch8	927	821	888	1066	1064	971	993	930	860	887	1043	1030	993	922	826	1025	1058	899	846	1013	908	1080	1070	945	906	881	889	1130	1090	981	862	900	607	884	998
Bod1l	1247	904	1012	1223	1159	970	1048	857	1052	989	1095	967	1012	864	827	1150	1102	992	827	1005	1099	1041	1188	1033	986	984	928	1149	1104	1070	836	880	724	880	1055
Pcdh17	940	788	1040	1107	1046	970	848	986	936	905	809	1100	546	928	769	1063	1104	870	925	1096	646	778	1010	806	976	923	925	869	851	816	846	863	359	791	883
Arid1b	794	827	797	1004	891	970	854	835	737	816	855	850	864	784	680	821	938	817	794	881	826	912	998	714	741	682	717	953	914	973	790	766	286	779	889
Fkbp8	810	707	863	810	781	969	790	796	779	752	752	865	877	863	956	829	784	700	796	830	749	772	774	782	739	701	978	751	741	720	907	774	946	677	786
Grb2	679	724	908	826	787	969	803	874	916	871	1065	1045	997	997	1274	1030	960	901	892	962	1026	1204	1019	938	836	1006	1129	1072	933	1004	871	994	841	875	1059
Eif3f	593	641	778	705	659	968	699	723	833	701	797	750	920	902	1042	848	788	782	793	903	843	948	771	843	731	829	1030	868	777	728	752	772	1229	666	794
ENSMAUG00000020230	764	786	891	709	808	968	865	879	904	836	912	981	975	988	1172	1013	954	839	911	937	1047	1108	957	999	897	894	1352	1064	942	851	898	892	1415	812	971
Qars	846	786	924	907	757	968	878	875	918	853	923	984	995	953	1187	950	961	881	847	922	1028	1121	956	979	825	1034	1209	925	973	836	915	932	1011	765	893
Cacul1	1022	958	988	1057	1024	967	955	1004	1079	1020	1016	1140	1259	1073	1163	1122	1142	1026	1014	1195	1328	1301	1175	1105	989	1060	1117	1261	1178	1161	1048	1053	895	1069	1189
Aox3	1026	1034	1176	1248	1071	967	901	1063	809	837	918	954	833	929	903	844	1043	737	950	1013	640	705	1075	807	916	873	898	1067	846	820	908	889	424	807	975
Elmo2	812	821	803	924	911	966	905	867	900	917	1001	991	1075	954	976	893	995	860	879	1063	843	1096	1000	939	875	924	976	975	1006	940	867	889	670	920	1039
ENSMAUG00000019434	1374	867	929	1176	1169	966	1094	899	867	877	1263	1036	1010	955	908	1231	1159	917	702	989	1192	1033	1332	838	970	938	778	1227	1124	1143	742	970	427	918	1239
Ccar2	794	717	875	864	853	965	835	825	928	797	910	912	971	913	954	930	900	813	797	836	839	899	980	859	773	780	964	1036	927	838	874	871	533	830	903
Hid1	1082	1062	1255	1159	1127	965	873	784	889	919	855	866	1033	834	757	794	866	671	704	756	790	782	764	824	721	703	818	835	851	705	735	679	829	760	645
Erlin2	1081	977	1070	1101	1035	964	967	1026	1008	973	947	1220	1108	1085	1112	1074	1123	993	1045	1173	1089	1101	1210	1048	1076	1056	1210	1224	1170	1091	1194	1069	1017	1004	1133
Smchd1	847	686	628	788	702	964	917	938	1029	901	1312	1096	1038	1003	1356	1133	1098	1251	1099	1315	1556	1519	1491	1282	1156	1380	1319	1494	1423	1477	1052	1301	820	1078	1460
Fermt3	454	458	551	587	533	963	729	814	752	740	1102	957	819	836	1170	1058	960	831	824	909	903	1171	995	905	749	1151	970	1030	850	804	762	851	610	717	1047
Slco3a1	1003	858	975	1102	1069	963	900	818	874	849	913	973	976	868	870	870	976	748	884	1055	849	953	1137	891	832	804	934	1022	1020	985	777	888	677	807	887
Mta1	732	833	879	929	829	963	768	863	938	840	847	914	986	945	890	808	887	757	820	771	892	926	889	801	818	807	918	941	1013	825	822	804	741	763	793
Parp9	274	241	284	272	252	962	801	923	907	796	1269	1107	1042	1017	1576	1325	942	1676	1517	1854	1919	2015	1983	1693	1417	1587	1869	1803	1671	1891	1610	1568	955	1275	1574
Cast	1050	1014	1077	1065	1093	962	947	1002	901	987	831	1051	1038	886	1016	908	1054	942	1002	1064	983	1039	989	960	994	930	1036	945	1021	955	939	908	557	875	975
Smim14	1109	977	1071	1195	974	962	930	926	1006	905	810	1081	1099	1011	1036	984	1081	833	989	1059	841	948	988	1007	943	883	1104	938	981	871	977	1000	992	890	945
ENSMAUG00000016341	566	861	2358	1094	1642	961	1260	1053	1229	1069	795	619	2334	1045	3227	1633	545	1432	1084	1463	1376	791	746	982	567	910	861	824	567	1192	625	875	2124	458	780
Akap11	1122	970	916	1087	1039	961	964	904	1030	847	1080	1054	1089	829	1027	1198	1093	953	835	1016	1344	1093	1259	1048	992	948	927	1136	1102	1140	826	991	628	994	1169
Cct5	774	756	914	847	783	961	845	947	993	848	888	963	964	980	1228	939	927	895	856	972	1184	1105	942	844	884	880	1217	1002	895	866	876	909	1329	779	894
Tulp4	920	912	976	1055	1090	960	876	807	764	897	965	912	816	770	619	819	958	737	637	868	852	847	1008	734	736	733	617	1003	996	896	670	741	212	822	860
Ndfip1	954	921	934	912	938	960	862	921	981	868	834	1048	1050	993	1046	904	1001	787	968	1018	823	885	1048	948	930	930	1141	1114	988	975	1050	1007	1027	855	1060
Pdgfa	984	1005	1152	1060	1056	960	886	776	884	868	746	978	884	961	903	820	989	699	1061	921	671	914	1023	921	864	833	1086	940	954	810	893	860	1326	666	793
Atp6v1e1	939	849	1071	895	875	959	864	869	950	888	907	971	1036	1045	1386	1022	1024	944	923	1092	1118	1140	999	1049	953	969	1311	1049	1080	973	924	1062	1489	879	1004
Inppl1	692	791	852	857	760	958	819	845	856	807	889	881	928	895	974	844	854	719	801	866	928	908	888	868	742	843	909	951	989	906	790	808	574	777	840
Zfp207	867	704	920	849	852	957	816	878	983	833	1026	1011	925	991	1231	1039	1037	977	883	1030	1236	1122	1122	1027	935	959	1157	1154	1034	984	989	987	912	936	1085
Aox1	1165	1004	745	1020	985	957	991	1027	1043	1187	856	1020	1196	871	923	922	1046	1057	1106	1010	892	985	1114	981	1014	863	1013	967	1436	1007	1113	1027	524	884	1071
Cdk13	940	846	773	921	886	957	855	867	899	856	988	957	977	894	934	939	953	920	927	998	1057	1066	1129	1011	935	995	945	1185	1135	1071	922	998	588	867	1005
Gabarap	806	764	864	766	822	956	800	811	919	764	819	916	949	901	1133	888	861	767	805	968	934	979	891	952	876	889	1158	1014	923	787	958	881	1163	790	994
Plekhm1	713	725	755	888	835	956	858	799	868	929	908	902	957	881	855	907	975	842	748	830	943	926	922	836	788	817	796	924	993	839	811	809	438	801	896
Amotl1	744	898	808	887	972	955	745	842	614	811	823	826	745	614	542	801	831	592	579	712	577	689	774	571	608	573	581	801	780	647	596	609	151	713	723
Ecscr	804	773	973	852	1034	955	728	842	818	860	756	932	740	900	786	788	904	582	710	638	525	602	639	611	707	618	723	651	693	528	753	630	530	630	642
Mpzl1	833	839	907	887	799	955	952	940	972	905	919	1074	1086	1035	1280	1015	964	888	885	1055	1155	965	968	962	893	901	1148	1104	979	905	984	932	1170	845	935
Irak1	742	744	824	906	864	954	819	871	800	825	1025	929	855	962	1020	973	929	802	857	1006	1047	1112	1039	945	844	863	952	978	962	984	869	879	581	817	967
Aopep	840	733	917	854	896	954	879	890	880	807	945	1024	911	992	1068	1030	1004	985	940	1129	1070	1048	1098	927	925	921	1269	1194	1201	1122	993	1050	1325	852	1110
Rsad2	20	17	28	26	31	954	505	534	538	402	1478	839	796	695	2283	1551	544	2206	1189	1938	2108	2000	1745	1363	1326	1083	1245	1405	1328	2039	1499	1399	339	920	1329
Fut8	1166	1113	1044	1195	1186	954	1012	1015	1090	999	994	1114	1101	985	1043	1063	1078	913	973	1074	925	998	1192	990	964	1109	1116	1136	1135	1051	1072	933	855	963	993
Brd1	906	782	892	889	949	954	903	826	885	852	897	948	995	913	862	911	937	737	807	882	829	866	981	892	797	854	932	939	928	843	817	810	724	806	847
Ranbp9	848	968	899	939	870	953	931	933	969	929	1050	994	1133	1029	1110	997	1060	989	947	1154	1085	1103	1137	1017	936	995	1204	1087	1041	1107	994	1047	735	932	1060
Ndnf	1218	1135	1203	1203	1378	952	802	1023	724	793	765	1172	786	1005	718	797	1036	609	1256	1322	1296	996	1580	956	1391	989	1202	1247	1070	1318	916	1214	693	911	1102
Cct2	905	879	958	921	850	952	910	944	1040	901	1004	981	1100	1052	1325	1076	896	971	933	1059	1328	1304	1029	963	936	974	1240	1183	1028	1037	945	1037	1256	849	966
ENSMAUG00000017234	670	675	845	657	621	952	742	711	858	676	764	804	923	842	1148	876	791	784	709	847	990	940	772	756	746	844	1132	902	768	626	870	795	1338	622	815
Cacna1c	1089	785	1022	1180	1048	952	943	905	842	655	966	935	787	711	680	942	936	839	706	986	833	769	1093	701	834	863	894	1195	920	1024	856	926	664	875	996
Yipf3	708	695	824	781	720	952	776	691	819	744	659	818	864	847	908	795	792	665	802	832	770	844	768	840	783	787	1064	805	835	737	821	780	1005	644	762
Tmx3	1049	1065	1100	1048	1009	952	973	1143	1169	1087	1059	1206	1079	1065	1171	1167	1163	945	1072	1102	1094	1259	1179	1019	1044	1265	1248	1190	1187	1067	997	1084	1056	960	1293
Htra1	918	866	961	1059	969	951	809	946	924	836	820	856	790	830	930	856	860	692	940	951	971	874	928	794	801	762	1007	970	730	765	790	844	837	782	861
Ogfr	521	519	593	552	569	950	808	809	846	761	977	918	1054	1061	1521	987	860	1128	1042	1265	1207	1316	1063	1153	969	1010	1335	1162	1042	1128	1095	1108	1528	884	1018
Comt	785	731	926	832	717	948	807	817	825	793	754	885	850	944	1030	854	916	836	879	913	1002	1070	887	957	889	922	1172	882	885	887	948	891	1004	746	883
Slc39a7	700	703	893	780	823	948	784	801	802	783	784	802	838	922	1000	782	763	757	735	778	856	865	835	803	682	696	902	736	794	752	820	718	935	612	786
Jarid2	715	815	929	881	876	948	886	941	783	886	914	1064	876	963	949	986	948	865	955	1100	950	949	1026	856	892	885	1079	998	955	960	993	1009	636	880	982
ENSMAUG00000010066	1115	1009	1145	1235	1137	947	1063	1151	1076	1058	945	1160	1150	1034	1039	1126	1183	1042	1011	1087	1086	1134	1170	1087	1045	928	1046	1163	1194	1036	1020	1103	824	1019	1042
Rac2	461	533	621	587	548	947	641	679	688	626	913	781	935	792	1129	964	783	717	653	846	745	1073	722	843	631	947	1045	770	745	628	749	718	783	585	880
Arhgap25	899	726	871	874	773	946	932	821	906	874	918	951	804	901	898	950	972	774	727	810	920	848	832	815	816	877	881	890	846	808	760	777	705	717	943
ENSMAUG00000009731	929	840	959	978	961	946	915	976	1001	945	1077	1112	1144	997	1175	1051	1097	917	979	1111	1083	1139	1082	1020	1051	980	1105	1118	1126	972	968	1000	778	895	1028
Map6	858	833	925	936	962	946	946	785	784	823	780	957	1041	956	806	885	942	784	858	961	731	806	919	849	801	812	970	1019	916	811	970	907	636	826	894
ENSMAUG00000012912	921	660	847	817	842	946	782	833	956	892	917	818	1011	1038	937	844	936	842	835	923	795	916	961	964	817	820	1082	970	1012	813	927	855	799	730	918
Flnb	692	842	866	1076	946	946	974	961	730	935	998	996	1060	845	837	981	952	964	703	899	1138	1138	1068	785	779	749	710	1059	1093	948	746	792	275	835	960
Tmed10	832	855	882	968	908	946	861	896	820	804	928	960	1026	928	1044	878	935	916	921	989	1188	1108	1027	871	846	899	884	1045	1005	1016	931	921	606	894	944
Nup205	913	807	847	902	962	946	859	870	908	923	924	1005	978	860	952	969	966	855	800	944	1074	1050	992	920	863	849	941	1037	1007	972	831	936	575	820	978
Afap1	837	936	927	984	949	945	943	910	899	898	948	1025	890	930	848	923	987	874	940	954	818	860	1128	745	808	835	856	986	974	850	847	802	430	774	884
[truncated: 20,284 more rows]

## Sheet: RNAseq sel genes
SERPINE1 expression in hamster lungs
								Group	N° animals	SARS-CoV-2	Treatment
Group 1	Group 2	Group 3	Group 4	Group 5	Group 6			1	5	NO	NO
1875	2552	2340	2190	1960	2871			2	6	YES	Vehicle
1883	2315	1893	2577	1690	1608			3	6	YES	Nafamostat
2141	2340	2720	2364	2122	1857			4	6	YES	Pegasys
2208	2208	3345	2418	2700	1568			5	6	YES	Nafamostat + Pegasys
2295	2062	2994	3137	2625	1325			6	8	YES	Nafamostat + Pegasys + Tiplaxtinin
	2587	2450	2835	2124	2044
SERPINE1 expression in human lung organoids
	-/-	-/IFN	V/-	V/IFN
SERPINE1	35	67	64	147
